# Supplementary material for: Ecuadorian Banana Farms Should Consider Organic Banana with Low Price Risks in Their Land-Use Portfolios
Source: PLoS One. 2015 Mar 23;10(3):e0120384. doi: 10.1371/journal.pone.0120384 (PMC4370856; doi:10.1371/journal.pone.0120384)
Supplement: S1 Dataset — (XLSX) [file pone.0120384.s001.xlsx]

## Sheet: Conventional banana
Net flow of revenues of conventional banana
Results
Year	0	1	2	3	4	5	6	7	8	9	10*	11	12	13	14	15	16	17	18	19	20*	21	22	23	24	25	26	27	28	29
(-) Investement	2835										2835										2835
(+) Income ($ USD)		6600	6600	6600	6600	6600	6600	6600	6600	6600	6600	6600	6600	6600	6600	6600	6600	6600	6600	6600	6600	6600	6600	6600	6600	6600	6600	6600	6600	6600
Net income ($ USD) banana		6600	6600	6600	6600	6600	6600	6600	6600	6600	6600	6600	6600	6600	6600	6600	6600	6600	6600	6600	6600	6600	6600	6600	6600	6600	6600	6600	6600	6600
(-) Production costs		4744.55	4744.55	4744.55	4744.55	4744.55	4744.55	4744.55	4744.55	4744.55	4744.55	4744.55	4744.55	4744.55	4744.55	4744.55	4744.55	4744.55	4744.55	4744.55	4744.55	4744.55	4744.55	4744.55	4744.55	4744.55	4744.55	4744.55	4744.55	4744.55
Costos de Producción		4744.55	4744.55	4744.55	4744.55	4744.55	4744.55	4744.55	4744.55	4744.55	4744.55	4744.55	4744.55	4744.55	4744.55	4744.55	4744.55	4744.55	4744.55	4744.55	4744.55	4744.55	4744.55	4744.55	4744.55	4744.55	4744.55	4744.55	4744.55	4744.55
(=) Net income	-2835	1855.45	1855.45	1855.45	1855.45	1855.45	1855.45	1855.45	1855.45	1855.45	-979.55	1855.45	1855.45	1855.45	1855.45	1855.45	1855.45	1855.45	1855.45	1855.45	-979.55	1855.45	1855.45	1855.45	1855.45	1855.45	1855.45	1855.45	1855.45	1855.45
Interest rate	0.05
NPV	22449.6
Annuities	1460.38
* year for renewal of plants

## Sheet: Organic banana
Net flow of revenues of organic banana
Results
Year	0	1	2	3	4	5	6	7	8	9	10*	11	12	13	14	15	16	17	18	19	20*	21	22	23	24	25	26	27	28	29
(-) Investement	3150										3150										3150
(+) Income ($ USD)		4956	4956	4956	6759	6759	6759	6759	6759	6759	6759	6759	6759	6759	6759	6759	6759	6759	6759	6759	6759	6759	6759	6759	6759	6759	6759	6759	6759	6759
Net income ($ USD) banana		4956	4956	4956	6759	6759	6759	6759	6759	6759	6759	6759	6759	6759	6759	6759	6759	6759	6759	6759	6759	6759	6759	6759	6759	6759	6759	6759	6759	6759
(-) Production costs		4945	4945	4945	4945	4945	4945	4945	4945	4945	4946	4945	4945	4945	4945	4945	4945	4945	4945	4945	4946	4945	4945	4945	4945	4945	4945	4945	4945	4945
Costos de Producción		4945	4945	4945	4945	4945	4945	4945	4945	4945	4946	4945	4945	4945	4945	4945	4945	4945	4945	4945	4946	4945	4945	4945	4945	4945	4945	4945	4945	4945
(=) Net income	-3150	11	11	11	1814	1814	1814	1814	1814	1814	-1337	1814	1814	1814	1814	1814	1814	1814	1814	1814	-1337	1814	1814	1814	1814	1814	1814	1814	1814	1814
Interest rate	0.05
NPV	16283.9
Annuities	1059.29
* year for renewal of plants

## Sheet: Cocoa
Net flow of revenues of cocoa
Results
Year	0	1	2	3	4	5	6	7	8	9	10	11	12	13	14	15*	16	17	18	19	20	21	22	23	24	25	26	27	28	29
(-) Investement	1606															550
Producción (Ton ha-1)
(+) Income ($ USD)		728	728	1066	1066	508	508	508	508	508	508	508	508	508	508	508	508	508	508	508	508	508	508	508	508	508	508	508	508	508
Net income ($ USD) banana		728	728	1066	1066	508	508	508	508	508	508	508	508	508	508	508	508	508	508	508	508	508	508	508	508	508	508	508	508	508
(-) Production costs		443	422	435	442	297	297	297	297	297	297	297	297	297	297	443	297	297	297	297	297	297	297	297	297	297	297	297	297	297
Costos de Producción		443	443	435	442	297	297	297	297	297	297	297	297	297	297	443	297	297	297	297	297	297	297	297	297	297	297	297	297	297
(=) Net income	-1606	285	306	631	624	211	211	211	211	211	211	211	211	211	211	-485	211	211	211	211	211	211	211	211	211	211	211	211	211	211
Interest rate	0.05
NPV	2113.21
Annuities	137.467
* replacement of either old or unproductive plants

## Sheet: Maize
Net flow of revenues of conventional banana
Results
Year	0	1	2	3	4	5	6	7	8	9	10	11	12	13	14	15	16	17	18	19	20	21	22	23	24	25	26	27	28	29
(-) Investement
Producción (Ton ha-1)
(+) Income ($ USD)	858	858	858	858	858	858	858	858	858	858	858	858	858	858	858	858	858	858	858	858	858	858	858	858	858	858	858	858	858	858
Net income ($ USD) banana	859	859	859	859	859	859	859	859	859	859	859	859	859	859	859	859	859	859	859	859	859	859	859	859	859	859	859	859	859	859
(-) Production costs	603	603	603	603	603	603	603	603	603	603	603	603	603	603	603	603	603	603	603	603	603	603	603	603	603	603	603	603	603	603
Costos de Producción	603	603	603	603	603	603	603	603	603	603	603	603	603	603	603	603	603	603	603	603	603	603	603	603	603	603	603	603	603	603
(=) Net income	255	255	255	255	255	255	255	255	255	255	255	255	255	255	255	255	255	255	255	255	255	255	255	255	255	255	255	255	255	255
Interest rate	0.05
NPV	3919.98
Annuities	255

## Sheet: Soybean
Net flow of revenues of soybean
Results
Year	0	1	2	3	4	5	6	7	8	9	10	11	12	13	14	15	16	17	18	19	20	21	22	23	24	25	26	27	28	29
(-) Investement
Producción (Ton ha-1)
(+) Income ($ USD)	687	687	687	687	687	687	687	687	687	687	687	687	687	687	687	687	687	687	687	687	687	687	687	687	687	687	687	687	687	687
Net income ($ USD) banana	687	687	687	687	687	687	687	687	687	687	687	687	687	687	687	687	687	687	687	687	687	687	687	687	687	687	687	687	687	687
(-) Production costs	520	520	520	520	520	520	520	520	520	520	520	520	520	520	520	520	520	520	520	520	520	520	520	520	520	520	520	520	520	520
Costos de Producción	520	520	520	520	520	520	520	520	520	520	520	520	520	520	520	520	520	520	520	520	520	520	520	520	520	520	520	520	520	520
(=) Net income	167	167	167	167	167	167	167	167	167	167	167	167	167	167	167	167	167	167	167	167	167	167	167	167	167	167	167	167	167	167
Interest rate	0.05
NPV	2567.2
Annuities	167

## Sheet: Rice
Net flow of revenues of rice
Results
Year	0	1	2	3	4	5	6	7	8	9	10	11	12	13	14	15	16	17	18	19	20	21	22	23	24	25	26	27	28	29
(-) Investement
Producción (Ton ha-1)
(+) Income ($ USD)	1080	1080	1080	1080	1080	1080	1080	1080	1080	1080	1080	1080	1080	1080	1080	1080	1080	1080	1080	1080	1080	1080	1080	1080	1080	1080	1080	1080	1080	1080
Net income ($ USD) banana	1080	1080	1080	1080	1080	1080	1080	1080	1080	1080	1080	1080	1080	1080	1080	1080	1080	1080	1080	1080	1080	1080	1080	1080	1080	1080	1080	1080	1080	1080
(-) Production costs	640	640	640	640	640	640	640	640	640	640	640	640	640	640	640	640	640	640	640	640	640	640	640	640	640	640	640	640	640	640
Costos de Producción	640	640	640	640	640	640	640	640	640	640	640	640	640	640	640	640	640	640	640	640	640	640	640	640	640	640	640	640	640	640
(=) Net income	440	440	440	440	440	440	440	440	440	440	440	440	440	440	440	440	440	440	440	440	440	440	440	440	440	440	440	440	440	440
Interest rate	0.05
NPV	6763.88
Annuities	440

## Sheet: Balsa tree
Net flow of revenues of balsa
Results
Year	0	1	2	3	4	5	6*	7	8	9	10	11	12*	13	14	15	16	17	18*	19	20	21	22	23	24*	25	26	27	28	29
(-) Investement	1584						1584						1584						1584						1584
(+) Income ($ USD)		0	0	0	0	6000	0	0	0	0	0	6000	0	0	0	0	0	6000	0	0	0	0	0	6000	0	0	0	0	0	6000
Net income ($ USD) banana		0	0	0	0	6000	0	0	0	0	0	6000	0	0	0	0	0	6000	0	0	0	0	0	6000	0	0	0	0	0	6000
(-) Production costs		559	843	0	0	600	0	559	843	0	0	600	0	559	843	0	0	600	0	559	843	0	0	600	0	559	843	0	0	600
Costos de Producción		559	843	0	0	600	0	559	843	0	0	600	0	559	843	0	0	600	0	559	843	0	0	600	0	559	843	0	0	600
(=) Net income	-1584	-559	-843	0	0	5400	-1584	-559	-843	0	0	5400	-1584	-559	-843	0	0	5400	0	-559	-843	0	0	5400	0	-559	-843	0	0	5400
Interest rate	0.05
NPV	5238.1
Annuities	340.746
* year of establishment of new trees

## Sheet: Laurel tree
Net flow of revenues of balsa
Results
Year	0	1	2	3	4	5	6	7	8	9	10	11	12	13	14	15*	16	17	18	19	20	21	22	23	24	25	26	27	28	29
(-) Investement	1544															1544
(+) Income ($ USD)		0	0	0	0	0	0	0	897	0	0	0	0	0	10771	0	0	0	0	0	0	0	0	897	0	0	0	0	0	10771
Net income ($ USD) banana		0	0	0	0	0	0	0	897	0	0	0	0	0	10771	0	0	0	0	0	0	0	0	897	0	0	0	0	0	10771
(-) Production costs		559	303	0	0	0	0	0	1140	0	0	0	0	0	2400	0	559	303	0	0	0	0	0	1140	0	0	0	0	0	2400
Costos de Producción		559	303	0	0	0	0	0	1140	0	0	0	0	0	2400		559	303	0	0	0	0	0	1140	0	0	0	0	0	2400
(=) Net income	-1544	-559	-303	0	0	0	0	0	-243	0	0	0	0	0	8371	-1544	-559	-303	0	0	0	0	0	-243	0	0	0	0	0	8371
Interest rate	0.05
NPV	2535.86
Annuities	164.961
* year of establishment of new trees

## Sheet: Random factors
		Prices	US$ ton-1
Crops		1970	1971	1972	1973	1974	1975	1976	1977	1978	1979	1980	1981	1982	1983	1984	1985	1986	1987	1988	1989	1990	1991	1992	1993	1994	1995	1996	1997	1998	1999	2000	2001	2002	2003	2004	2005	2006	2007	2008	2009	mean
Cocoa		561.783	537.261	565.399	1167.08	1372.9	1515.69	1931	2487.43	3103.76	3029.88	2737.5	1564.32	1212.35	1896.68	2244.7	2056.93	1935.81	2304.45	1331.74	1314.42	1243.64	1011.48	960.666	1069.07	1461.66	1337.96	1338.58	1641.93	1511.79	1346.72	1169.21	1203.52	2060.2	2033.38	1732.24	1831.73	2199.05	2802.95	2275.41	2657.76	1694
maize		52.8768	99.0499	114.211	159.385	203.202	203.623	191.563	197.208	206.071	199.673	215.948	192.313	126.926	200.302	188.316	176.599	134.019	155.528	132.526	131.799	139.589	248.748	214.555	445.284	286.061	443.079	354.891	388.967	351.764	264.991	371.818	462.815	440.311	337.572	301.368	337.572	348.139	389.822	834.927	836.59	277
banana		53.1482	44.2699	45.5774	57.4827	60.8714	65.4228	66.0925	72.5644	80.4005	81.0452	85.2246	77.0299	79.5317	43.6382	65.8111	49.462	60.6673	73.6116	29.4368	253.701	284.791	322.306	287.973	277.572	281.148	255.014	290.851	288.479	238.847	358.868	361.895	319.48	350.115	334.798	271.339	253.834	256.678	301.974	291.252	327.795	185
soybean		217.366	115.267	236.534	282.496	555.53	506.418	501.406	526.038	560.219	547.441	561.105	500.266	313.045	365.324	279.422	379.536	460.248	430.008	262.988	402.365	453.852	413.961	394.78	398.006	385.107	371.45	389.599	301.326	341.713	212.768	374.104	342.579	386.345	345.598	365.217	283.722	410.341	541.336	708.249	736.923	404
rice		123.004	108.486	125.253	152.858	227.274	277.706	284.921	317.073	355.345	347.842	366.277	399.269	276.043	299.304	362.847	423.661	406.102	221.312	220.698	327.217	279.021	220.077	256.152	251.077	291.356	305.193	301.848	366.712	305.099	283.237	288.65	245.352	234.528	268.805	407.718	344.576	298.392	429.727	526.425	473.566	300
plantain		116.29	60.2188	93.6526	155.368	139.534	142.126	134.24	140.125	148.374	173.993	181.03	192.133	135.93	136.604	150.515	182.751	188.476	181.385	107.12	144.159	131.839	118.867	107.772	163.487	208.643	207.952	235.473	234.825	186.487	108.263	228.18	228.18	266.21	209.165	178.741	220.574	336.945	338.847	315.649	349.876	182
Crops		Yields	ton ha-1
Year		1970	1971	1972	1973	1974	1975	1976	1977	1978	1979	1980	1981	1982	1983	1984	1985	1986	1987	1988	1989	1990	1991	1992	1993	1994	1995	1996	1997	1998	1999	2000	2001	2002	2003	2004	2005	2006	2007	2008	2009
Cocoa		0.256582	0.353333	0.340105	0.325128	0.448882	0.358472	0.310588	0.33125	0.274402	0.31343	0.369513	0.325784	0.382632	0.182242	0.317585	0.498515	0.301186	0.202358	0.285662	0.27626	0.321848	0.330813	0.314196	0.282383	0.272653	0.267515	0.293096	0.267077	0.127471	0.343713	0.271013	0.193503	0.264563	0.276916	0.291456	0.286209	0.273527	0.263251	0.273746	0.331141	0.3
maize		2.19166	1.7705	1.82892	2.31773	2.35093	2.48974	2.4805	2.20788	2.37715	2.48599	2.67073	2.8717	3.73573	2.78257	3.31882	4.04779	2.43082	2.28752	2.20089	2.7254	2.64676	2.73065	2.63328	2.89591	2.75836	2.71866	2.68246	2.99552	2.68196	2.94909	3.47809	1.90781	3.57471	4.21855	4.70361	5.30052	4.68738	5.76811	5.60259	5.493	3.1
banana		20.3323	20.4799	20.4395	20.8389	23.8369	31.3071	32.3892	32.9503	37.8501	40.6567	43.5194	42.4522	41.5617	37.4285	37.3928	40.8423	28.0017	26.9962	27.3705	26.6553	28.8287	28.2818	29.2014	29.3612	31.071	32.0483	34.2641	47.9602	35.6902	44.6314	34.6659	35.8752	33.0347	37.3127	36.5951	37.4103	39.563	41.1015	42.031	47.7711	34
soybean		1.05796	1.232	1.25663	1.3786	1.52736	1.61341	1.61351	1.39764	1.61341	1.44669	1.44669	1.6916	1.88736	1.50585	1.80045	1.95147	2.08689	1.93716	1.94448	2.00643	2.13755	2.03687	1.76614	1.89446	2.3147	1.1766	1.35526	1.22242	1.36505	1.95007	1.83509	2.03289	2.14723	1.87983	1.78658	2.11313	1.23694	1.84875	1.72097	1.78389	1.7
rice		3.25447	4.27841	2.56538	3.3892	3.17669	3.64004	3.23058	3.74831	3.39385	3.51805	3.68205	4.05292	3.57402	3.53176	3.84997	3.24675	3.09573	3.46611	4.06481	3.82719	3.82364	3.65927	4.07313	4.26286	4.57898	3.9956	3.92701	4.14773	3.92677	4.31442	4.5088	4.40935	4.74568	4.74323	5.16714	4.77557	5.14252	5.3347	4.97754	4.89976	4
plantain		5.42762	5.20937	5.25393	5.49994	3.20271	2.33711	2.44469	3.41488	4.77798	4.52163	4.67652	4.94251	4.94646	4.73133	5.00184	5.99931	4.31076	4.54943	5.0074	5.48079	5.14079	4.33699	4.41213	4.04655	4.50369	3.58788	4.26737	4.30533	4.0515	4.08004	2.35657	3.92415	2.56509	2.50481	2.53443	2.6428	2.43766	2.43097	1.97934	2.15573	4
		revenues	US$ ha-1
Year		1970	1971	1972	1973	1974	1975	1976	1977	1978	1979	1980	1981	1982	1983	1984	1985	1986	1987	1988	1989	1990	1991	1992	1993	1994	1995	1996	1997	1998	1999	2000	2001	2002	2003	2004	2005	2006	2007	2008	2009
		1	2	3	4	5	6	7	8	9	10	11	12	13	14	15	16	17	18	19	20	21	22	23	24	25	26	27	28	29	30	31	32	33	34	35	36	37	38	39	40
Cocoa		144.143	189.832	192.295	379.451	616.271	543.331	599.745	823.963	851.679	949.656	1011.54	509.63	463.883	345.655	712.883	1025.41	583.038	466.323	380.428	363.123	400.262	334.61	301.837	301.887	398.525	357.923	392.332	438.522	192.709	462.884	316.871	232.884	545.053	563.075	504.872	524.258	601.501	737.879	622.883	880.093	506.579
maize		115.888	175.368	208.883	369.412	477.715	506.968	475.173	435.412	489.861	496.385	576.738	552.265	474.16	557.354	624.987	714.834	325.776	355.773	291.676	359.205	369.459	679.243	564.984	1289.51	789.057	1204.58	951.983	1165.16	943.419	781.481	1293.22	882.963	1573.98	1424.06	1417.52	1789.3	1631.86	2248.53	4677.76	4595.39	971.432
banana		1080.62	906.643	931.579	1197.88	1450.99	2048.2	2140.68	2391.02	3043.17	3295.03	3708.92	3270.09	3305.48	1633.31	2460.86	2020.14	1698.78	1987.23	805.701	6762.47	8210.16	9115.39	8409.21	8149.84	8735.55	8172.75	9965.76	13835.5	8524.51	16016.8	12545.4	11461.4	11565.9	12492.2	9929.7	9495.98	10155	12411.6	12241.6	15659.1	6580.8
soybean		229.966	142.009	297.235	389.45	848.493	817.057	809.025	735.211	903.86	791.975	811.744	846.251	590.829	550.122	503.086	740.653	960.485	832.995	511.375	807.318	970.131	843.185	697.238	754.008	891.406	437.05	528.008	368.348	466.456	414.912	686.515	696.427	829.571	649.666	652.488	599.542	507.569	1000.79	1218.87	1314.59	691.148
rice		400.313	464.146	321.322	518.066	721.979	1010.86	920.46	1188.49	1205.99	1223.72	1348.65	1618.21	986.583	1057.07	1396.95	1375.52	1257.18	767.094	897.095	1252.32	1066.87	805.322	1043.34	1070.31	1334.11	1219.43	1185.36	1521.02	1198.05	1222.01	1301.46	1081.84	1112.99	1275	2106.73	1645.54	1534.49	2292.46	2620.3	2320.36	1222.23
plantain		631.178	313.702	492.044	854.516	446.888	332.164	328.175	478.511	708.93	786.733	846.588	949.619	672.374	646.321	752.854	1096.38	812.476	825.199	536.395	790.104	677.754	515.527	475.505	661.557	939.662	746.109	1004.85	1011	755.551	441.719	537.721	895.411	682.853	523.917	453.006	582.932	821.357	823.726	624.776	754.236	680.758
		revenues	US$ ha-1
Example for drawing random years		8	17	16	18	21	37	35	37	3	12	30	6	14	16	24	20	25	6	3	29	13	32	14	26	38	18	31	2	38	15	17	32	8	4	36	38	27	14	27	1
Cocoa	2	823.963	583.038	1025.41	466.323	400.262	601.501	504.872	601.501	192.295	509.63	462.884	543.331	345.655	1025.41	301.887	363.123	398.525	543.331	192.295	192.709	463.883	232.884	345.655	357.923	737.879	466.323	316.871	189.832	737.879	712.883	583.038	232.884	823.963	379.451	524.258	737.879	392.332	345.655	392.332	144.143
maize	3	435.412	325.776	714.834	355.773	369.459	1631.86	1417.52	1631.86	208.883	552.265	781.481	506.968	557.354	714.834	1289.51	359.205	789.057	506.968	208.883	943.419	474.16	882.963	557.354	1204.58	2248.53	355.773	1293.22	175.368	2248.53	624.987	325.776	882.963	435.412	369.412	1789.3	2248.53	951.983	557.354	951.983	115.888
banana	4	2391.02	1698.78	2020.14	1987.23	8210.16	10155	9929.7	10155	931.579	3270.09	16016.8	2048.2	1633.31	2020.14	8149.84	6762.47	8735.55	2048.2	931.579	8524.51	3305.48	11461.4	1633.31	8172.75	12411.6	1987.23	12545.4	906.643	12411.6	2460.86	1698.78	11461.4	2391.02	1197.88	9495.98	12411.6	9965.76	1633.31	9965.76	1080.62
soybean	5	735.211	960.485	740.653	832.995	970.131	507.569	652.488	507.569	297.235	846.251	414.912	817.057	550.122	740.653	754.008	807.318	891.406	817.057	297.235	466.456	590.829	696.427	550.122	437.05	1000.79	832.995	686.515	142.009	1000.79	503.086	960.485	696.427	735.211	389.45	599.542	1000.79	528.008	550.122	528.008	229.966
rice	6	1188.49	1257.18	1375.52	767.094	1066.87	1534.49	2106.73	1534.49	321.322	1618.21	1222.01	1010.86	1057.07	1375.52	1070.31	1252.32	1334.11	1010.86	321.322	1198.05	986.583	1081.84	1057.07	1219.43	2292.46	767.094	1301.46	464.146	2292.46	1396.95	1257.18	1081.84	1188.49	518.066	1645.54	2292.46	1185.36	1057.07	1185.36	400.313
plantain	7	478.511	812.476	1096.38	825.199	677.754	821.357	453.006	821.357	492.044	949.619	441.719	332.164	646.321	1096.38	661.557	790.104	939.662	332.164	492.044	755.551	672.374	895.411	646.321	746.109	823.726	825.199	537.721	313.702	823.726	752.854	812.476	895.411	478.511	854.516	582.932	823.726	1004.85	646.321	1004.85	631.178

## Sheet: Monte Carlo Simulations
		Monte Carlo simulated annuities
	Repetition	Banana conventional	Banana organic	Cocoa	Maize	Rice	Soybean	Balsa	Laurel			Correlation matrix
	1	2059.33	598.268	191.718	293.542	581.906	185.963	329.318	289.152				Banana conventional	Banana organic	Cocoa	Maize	Rice	Soybean	Balsa	Laurel
	2	1173.83	653.118	67.525	287.194	411.185	115.771	289.102	199.963			Banana conventional	1
	3	646.641	1463.03	156.019	272.104	613.142	180.173	259.93	106.997			Banana organic	0.0181643	1
	4	2494.04	1412.35	196.979	447.347	594.791	171.234	327.633	91.623			Cocoa	-0.0106945	-0.0324602	1
	5	-257.204	1568.24	114.214	32.0675	283.562	165.608	209.224	335.256			Maize	-0.0631622	-0.00681645	-0.0247184	1
	6	3624.3	761.582	178.684	205.524	616.959	229.047	280.24	112.557			Rice	0.0186597	-0.0269713	0.428222	0.0151622	1
	7	2005.13	1676.37	147.518	303.764	483.062	251.606	212.051	278.613			Soybean	0.0312739	-0.00999179	0.3642	0.00938807	0.587183	1
	8	1532.76	15.4552	151.96	244.985	399.812	151.837	277.001	92.6138			Balsa	0.0385851	0.0211007	-0.0170968	0.0223262	-0.0173664	-0.00102858	1
	9	3401.16	1695.67	185.982	358.421	453.668	141.539	347.6	119.321			Laurel	0.0106179	0.0155861	0.0340271	-0.0126077	-0.024676	-0.0238228	0.0804412	1
	10	2513.36	1114.27	143.559	228.973	474.73	183.147	145.432	53.6347
	11	-201.302	2330.53	103.442	98.4786	327.524	98.9117	278.362	170.256
	12	795.749	322.546	107.269	144.006	390.168	127.205	422.293	235.117			Covariance matrix
	13	2339.99	1548.09	131.717	140.435	318.306	116.045	214.482	156.97				Banana conventional	Banana organic	Cocoa	Maize	Rice	Soybean	Balsa	Laurel
	14	1488.87	2106.9	141.874	375.607	470.201	166.786	306.787	135.913			Banana conventional	893060
	15	961.576	703.205	120.716	154.964	465.863	118.376	327.373	85.6053			Banana organic	14469.2	710510
	16	1642.65	565.697	196.825	217.115	454.36	136.651	224.561	193.479			Cocoa	-707.663	-1915.85	4902.87
	17	3388.26	1342.75	148.986	273.218	578.327	246.444	280.363	165.627			Maize (corrected)	-6455.45	-621.402	-187.187	11696.5
	18	4103.94	1363.28	153.033	200.929	447.621	240.84	298.823	107.58			Rice	1788.12	-2305.35	3040.5	166.281	10282.6
	19	1605.39	1386.48	120.49	216.499	550.997	126.229	177.18	95.7836			Soybean	1539.32	-438.667	1328.23	52.8825	3101.21	2712.77
	20	1522.6	1217.42	158.453	176.793	554.873	182.303	412.678	132.557			Balsa	3070.88	1497.91	-100.819	203.351	-148.307	-4.51178	7092.59
	21	1530.03	392.701	38.9738	257.464	452.068	139.572	281.51	103.021			Laurel	705.05	923.131	167.414	-95.8093	-175.82	-87.1849	476.017	4937.23
	22	728.189	1345.02	115.43	213.459	441.706	164.772	312.971	181.434
	23	1743.55	1160.63	231.73	567.384	557.644	186.77	110.152	34.7092
	24	2025.67	616.441	189.366	124.563	507.247	166.849	305.528	253.081
	25	4267.68	1792.51	197.132	96.6646	538.328	199.488	322.312	132.893
	26	1206.14	1823.83	204.825	196.96	474.436	101.279	299.26	227.832
	27	2182.52	954.065	172.559	371.826	474.277	66.1633	252.123	184.754
	28	2099.47	1321.3	120.017	147.935	548.335	132.619	298.017	181.612
	29	2906.02	1240.02	134.518	107.918	665.771	191.356	200.357	97.3361
	30	2199.83	-364.412	115.213	164.759	415.129	169.093	255.498	156.749
	31	579.766	657.101	109.764	210.466	509.655	187.468	165.752	108.727
	32	2636.91	2790.27	106.246	298.562	291.385	79.0995	191.705	264.698
	33	1495.04	291.834	72.7847	160.821	313.735	89.0119	267.851	149.198
	34	3105.11	-160.49	99.9638	267.299	378.041	96.3996	278.756	207.731
	35	1568.37	690.886	255.573	204.43	415.201	178.297	136.377	128.368
	36	976.388	2162.55	113.737	330.954	269.399	97.3821	311.153	29.4122
	37	191.661	620.995	193.873	288.326	365.784	111.389	155.637	123.13
	38	1400.07	175.796	70.7224	164.197	434.778	203.169	230.663	21.8869
	39	1994.89	1851.29	115.952	246.502	389.178	206.888	201.135	47.1509
	40	2933.21	1172.19	175.737	194.466	685.307	218.718	323.893	118.144
	41	2154.27	628.086	117.738	184.251	443.298	143.272	191.397	44.4237
	42	1374.97	2372.71	177.567	189.542	450.109	65.5968	459.468	230.642
	43	996.934	-287.325	136.582	422.411	422.82	239.339	294.364	162.713
	44	1736.91	1184.94	362.291	228.012	622.139	213.548	494.7	115.284
	45	1541.03	1940.54	97.4649	306.218	391.755	180.749	281.17	120.552
	46	385.594	139.847	89.7715	250.408	440.357	160.738	173.254	123.745
	47	977.065	787.851	232.457	108.519	513.564	174.126	300.693	100.809
	48	2969.15	-270.658	159.78	442.109	521.311	270.834	331.787	127.684
	49	1560.02	915.222	169.198	166.524	463.927	100.512	213.844	132.856
	50	2220.3	1661.93	127.497	235.77	554.154	186.987	284.142	67.7712
	51	1825.15	448.474	202.772	441.529	606.466	271.63	182.81	182.233
	52	2240.75	1173.34	141.294	149.751	568.833	211.95	359.221	36.4685
	53	2331.42	753.184	156.721	414.373	611.235	167.627	326.534	233.281
	54	2740.97	1024.32	103.947	257.275	500.451	271.224	190.264	182.69
	55	1755.38	1354.95	137.5	165.991	419.103	167.469	275.939	81.996
	56	2040.13	699.461	83.5414	246.71	391.524	161.5	193.144	4.4719
	57	1113.52	1108.68	230.516	437.804	393.917	227.542	202.666	120.885
	58	1924.13	2122.44	158.608	249.396	455.586	136.512	414.317	26.1369
	59	1253.21	1611.91	62.7688	250.843	362.164	89.6486	243.14	112.213
	60	147.985	754.712	140.666	291.913	479.833	116.938	72.1986	194.984
	61	1073.6	1280.14	142.935	159.899	472.005	198.768	294.159	226.744
	62	1238.51	3163.18	90.9993	167.438	451.815	247.42	342.678	-45.574
	63	1725.33	700.141	41.2746	254.552	170.038	19.115	337.246	211.815
	64	2204.23	1195.12	151.316	211.81	393.202	130.242	272.128	219.001
	65	1380.79	-337.855	170.144	54.6901	378.568	178.086	175.484	244.619
	66	1372.61	207.518	171.952	303.428	496.582	145.022	335.272	134.025
	67	1956.66	1903.43	54.7288	391.119	401.818	159.831	232.632	200.02
	68	714.928	1607.25	147.351	309.368	591.226	233.042	406.995	169.991
	69	2124.67	2815.32	148.849	299.953	495.786	185.691	280.178	227.578
	70	2080.67	2116.96	228.738	291.129	602.052	185.752	298.591	303.323
	71	958.36	1478.19	65.5789	356.566	591.448	151.503	290.514	176.732
	72	2132.67	1147.42	171.52	271.82	399.679	158.32	371.29	128.377
	73	673.394	2452.53	157.835	373.401	509.32	191.909	315.613	153.088
	74	1627.91	652.364	197.238	277.331	515.482	145.679	272.538	191.452
	75	1993.34	1159.22	233.86	323.046	439.889	98.7535	182.308	107.375
	76	1513.44	37.1252	314.264	238.323	537.189	195.881	334.597	117.174
	77	2657.91	1139.98	118.663	179.263	473.42	178.516	210.499	266.176
	78	862.557	1852.51	109.693	295.51	618.549	155.875	321.787	79.5695
	79	2047.6	1594.15	115.805	360.277	437.752	167.038	357.514	187.633
	80	1395.4	2164.28	172.75	181.734	450.511	191.595	291.684	33.4899
	81	2252.92	-128.022	230.633	434.385	510.453	175.218	139.277	140.644
	82	2435.2	646.839	123.69	164.703	392.276	146.627	328.286	194.117
	83	2826.2	2618.57	270.313	263.028	315.274	117.544	206.242	158.605
	84	1343.39	757.152	49.0905	337.539	339.119	51.8461	307.512	161.85
	85	734.337	-550.406	84.7198	254.796	625.976	187.993	247.535	198.564
	86	-18.0349	1361.35	327.233	226.273	766.136	286.442	199.363	57.5191
	87	1312.02	3247.87	191.391	238.679	473.659	192.865	362.334	207.34
	88	2192.94	1302.46	202.98	123.594	578.855	147.663	186.657	123.458
	89	2277.19	333.226	163.125	169.104	565.97	213.949	273.937	119.914
	90	2294.73	1060.26	126.231	578.455	613.072	193.022	268.977	192.712
	91	883.435	1931.35	239.745	170.97	586.736	264.539	257.95	97.2592
	92	1653.48	2810.2	100.299	181.17	345.465	77.709	208.432	110.697
	93	1616.21	721.393	178.42	285.123	642.945	201.384	341.254	199.372
	94	1829.67	-162.606	238.424	282.707	598.033	185.865	301.66	142.896
	95	1280.79	385.938	130.98	236.203	414.193	168.044	328.569	168.347
	96	2592.75	-368.353	132.81	314.538	522.076	186.507	236.743	174.257
	97	1969.76	2043.22	83.3292	463.605	403.487	127.482	307.215	93.0901
	98	1098.86	348.421	222.261	334.379	428.577	120.15	222.826	142.529
	99	1301.82	1900.52	161.54	17.4371	541.927	214.282	315.845	159.421
	100	1559.07	542.725	111.917	172.681	499.952	221.317	211.771	61.6296
	101	1852.59	688.993	106.847	228.579	348.186	113.01	308.349	149.861
	102	2583.21	404.39	171.421	288.817	542.942	127.369	147.11	226.21
	103	2710.91	2218.15	110.467	232.976	531.717	167.037	140.809	244.901
	104	318.106	1094.48	174.427	445.602	713.565	165.458	102.289	171.56
	105	1409.01	508.906	187.892	502.964	556.558	189.638	225.922	196.827
	106	1352.51	3913.35	134.49	184.265	443.601	154.899	432.14	171.521
	107	438.825	878.694	225.828	20.4962	593.341	220.739	328.12	162.924
	108	1531.45	849.9	60.4625	291.386	341.332	133.143	87.0494	22.3447
	109	1113.89	169.244	201.86	182.266	621.231	279.743	258.486	169.076
	110	1396.55	3219.25	228.783	285.042	531.148	258.229	277.638	79.3874
	111	1835.22	1494.08	122.65	173.606	607.713	161.789	316.121	151.694
	112	1752.3	-77.7902	185.39	359.88	391.997	172.684	379.756	48.9153
	113	2728.83	392.065	115.333	245.667	418.349	156.7	235.466	107.183
	114	1211.22	3014.01	164.886	305.973	551.494	218.815	380.967	159.03
	115	2751.99	763.099	203.89	141.86	464.144	167.221	105.942	168.411
	116	2830.12	286.158	186.178	277.526	532.434	171.792	218.52	137.487
	117	2298.93	1572.38	16.6414	134.326	446.977	82.4479	230.336	139.525
	118	1510.6	-239.769	162.765	209.181	432.161	142.31	311.392	129.959
	119	1748.34	-1402.93	79.4913	241.811	452.075	152.8	235.671	182.695
	120	1556.02	410.349	147.092	264.814	459.886	120.341	460.755	188.326
	121	776.647	241.06	334.855	476.587	504.046	149.254	298.867	152.941
	122	636.691	2542.17	161.554	325.225	502.534	182.938	254.297	126.433
	123	1495.59	334.717	170.555	294.192	569.885	221.522	404.661	241.341
	124	1130.21	864.385	233.516	348.5	635.024	195.976	470.183	154.657
	125	2267.53	1240.39	130.96	320.899	382.471	116.533	328.958	125.905
	126	2188.09	-213.561	251.995	171.928	615.938	269.333	260.113	78.1103
	127	914.597	1244.07	105.053	253.124	354.654	181.24	233.726	75.8728
	128	1345.13	1437.78	129.892	222.908	537.533	208.267	425.959	118.116
	129	1358.39	254.546	-0.7372	99.9309	300.198	101.713	225.02	93.6215
	130	1393.6	381.629	200.766	146.884	458.444	194.406	427.117	205.817
	131	749.357	776.164	51.2554	286.163	598.282	177.371	335.204	252.695
	132	1095.11	1834.2	113.269	218.41	399.127	134.894	336.855	177.132
	133	2206.63	-108.544	102.012	202.527	515.285	164.672	280.578	180.661
	134	3876.58	1961.04	120.52	215.156	501.714	262.599	313.874	119.357
	135	1325.71	2000.37	129.299	408.038	370.108	141.005	201.969	177.372
	136	1431.43	1292.3	192.848	174.374	483.94	152.511	213.676	104.388
	137	1741.51	915.26	212.975	214.893	539.917	238.356	357.392	144.889
	138	1575.52	-0.9391	223.708	304.322	386.076	150.68	84.3055	91.1911
	139	2398.97	152.366	67.6799	187.381	373.253	163.94	399.322	210.058
	140	574.929	-116.075	162.048	226.16	614.876	263.651	238.041	173.3
	141	1043.38	2585.91	165.55	196.04	447.532	189.511	124.427	109.534
	142	2522.52	1930.49	435.348	182.251	834.282	263.973	100.372	229.441
	143	2270.5	1291.91	340.289	278.306	640.425	167.785	370.981	213.701
	144	2521.51	433.027	81.4638	280.853	537.551	101.269	298.839	160.269
	145	1865.72	1370.57	153.186	102.723	593.973	161.868	318.274	134.977
	146	3051.54	2386.76	216.521	277.492	481.818	150.105	232.155	238.159
	147	121.055	1826.56	172.643	237.968	497.727	190.137	255.756	142.855
	148	1019.75	1108.67	225.036	170.785	600.472	284.909	294.405	111.99
	149	2220.17	780.248	44.4738	273.403	358.226	85.3421	270.587	166.524
	150	985.933	414.294	129.576	252.333	659.916	181.24	309.931	96.314
	151	1211.51	945.055	72.2936	368.327	508.499	207.74	346.199	202.356
	152	1975.97	2985.15	153.681	342.225	328.963	140.94	410.473	72.6954
	153	-735.861	1295.83	125.228	105.135	366.555	151.709	195.926	144.658
	154	2367.25	1277.66	115.158	347.327	480.225	154.975	356.623	137.412
	155	1867.03	1195.42	40.7185	170.42	541.88	146.459	162.603	188.642
	156	1295.6	22.3263	125.445	176.698	559.512	203.172	260.11	265.403
	157	2505.46	2342.95	100.859	203.621	375.704	83.7465	151.829	81.7386
	158	2306.23	2373.38	279.66	306.076	431.009	145.69	261.159	131.559
	159	36.2335	588.835	122.991	213.656	373.906	154.677	348.011	199.226
	160	3621.58	589.319	114.412	238.275	416.663	152.376	188.548	26.6117
	161	3523.57	854.348	167.085	427.492	390.43	173.683	169.59	240.928
	162	1342.36	-183.425	227.171	318.502	579.203	217.661	174.745	170.829
	163	1049.74	662.826	385.495	221.892	628.822	243.844	297.557	75.8562
	164	1752.41	1010.16	162.563	128.69	242.433	144.096	218.249	75.0245
	165	204.53	-1220.83	85.036	398.117	515.51	162.535	237.436	142.784
	166	1295.74	1284.12	134.677	413.615	588.928	211.865	151.656	43.2667
	167	898.645	1058.23	214.682	88.8041	607.356	189.079	251.808	74.5742
	168	1324.96	1251.83	95.1967	256.085	448.011	168.618	265.045	192.162
	169	1008.71	596.818	58.1787	124.215	376.009	139.871	278.23	164.436
	170	4159.05	1075.46	206.164	237.185	622.374	122.184	341.301	233.702
	171	2014.65	-618.029	66.1573	383.543	440.794	112.449	277.913	196.826
	172	1882.78	1818.54	179.907	305.32	503.431	194.513	274.741	182.334
	173	1289.44	-288.453	154.241	233.79	394.434	144.126	331.126	96.6447
	174	1055.38	2426.65	18.849	91.6021	308.063	83.4511	309.561	119.776
	175	2060.48	683.094	252.742	201.195	550.994	162.298	259.952	48.2172
	176	2087.72	-129.561	85.1343	176.961	412.179	190.079	230.425	84.9148
	177	2884.58	1758.82	259.075	212.768	698.293	215.258	368.503	147.966
	178	2087.07	-551.61	189.552	333.736	518.779	128.774	172.989	204.705
	179	1682.1	-845.058	153.384	318.656	447.66	172.406	351.613	12.396
	180	1866.46	1161.48	118.189	201.226	407.477	151.303	187.127	142.942
	181	2094.12	588.219	138.328	204.435	648.794	125.62	246.622	172.578
	182	2838.92	964.661	37.2702	225.851	344.042	151.955	178.689	94.905
	183	2730.61	1327.88	168.326	179.506	615.495	239.719	118.632	152.803
	184	-986.092	578.106	130.338	365.422	688.646	243.014	261.514	108.078
	185	740.187	520.35	191.444	131.045	577.029	257.407	262.748	195.368
	186	1416.02	-342.257	82.8335	332.688	532.873	213.987	378.291	230.111
	187	490.068	730.414	71.5231	395.086	595.872	124.69	287.963	190.595
	188	1838.52	2061.55	150.359	376.397	414.729	186.754	268.925	196.951
	189	1657.21	1222.6	148.245	315.227	459.814	92.6367	297.303	202.132
	190	1257.16	-268.824	244.871	173.067	487.103	186.841	221.317	79.1351
	191	143.81	383.385	196.53	294.537	496.295	193.894	201.694	61.5475
	192	2693.54	664.686	314.541	318.081	603.041	261.589	247.04	70.7057
	193	2085.66	2254.77	60.2131	192.638	396.113	91.1209	324.191	144.189
	194	1564.71	1656.47	193.795	206.728	717.28	252.119	298.391	96.2538
	195	218.664	1595.51	89.7465	181.585	728.644	236.882	169.843	188.563
	196	1142.06	1546.34	106.787	277.276	561.398	215.803	272.098	6.8484
	197	1395.14	1050.19	62.9879	104.298	360.56	88.9302	253.94	-5.0226
	198	781.636	1177.56	216.068	174.734	529.684	192.682	179.495	184.831
	199	3288.79	1048.41	99.0512	259.55	379.077	168.811	383.763	268.205
	200	2653.77	1241.97	40.708	19.9691	379.1	241.178	266.897	253.107
	201	522.189	-25.9791	221.928	425.426	625.609	238.491	66.8879	147.516
	202	1847.03	1468.42	168.485	158.751	493.994	166.803	373.276	156.356
	203	1976.02	1745.6	326.427	266.915	462.156	168.743	331.228	103.057
	204	2215.75	922.698	175.358	254.812	471.805	220.232	247.627	207.135
	205	1071.2	-622.716	144.775	454.183	430.289	175.767	356.327	137.307
	206	448.771	1297.94	157.518	243.939	622.472	167.579	288.207	30.6074
	207	4052.48	202.577	99.9113	262.898	600.202	177.06	256.552	-9.9969
	208	1264.08	1757.06	190.724	360.69	591.039	233.498	148.271	63.7056
	209	1642.08	1040.27	105.137	338.138	617.251	263.286	235.214	139.686
	210	2645.94	958.342	220.071	161.177	610.388	192.767	298.354	274.423
	211	2999.32	1645.73	113.605	44.912	334.262	125.32	273.589	175.263
	212	1921.68	2676.89	167.016	217.104	642.316	258.195	180.985	87.6861
	213	1342.21	93.2175	174.204	285.108	534.304	109.016	366.363	-71.2219
	214	2495.57	1357.07	87.5809	295.082	426.844	118.789	290.155	165.901
	215	669.429	1150.94	129.577	261.704	365.226	152.941	379.37	186.455
	216	1140.12	2259.68	246.99	323.705	666.587	259.672	91.9897	172.273
	217	1560.02	1194.22	193.173	469.75	561.742	133.619	207.981	98.9907
	218	1873.6	1929.79	116.508	349.566	427.446	192.107	346.027	134.993
	219	854.569	-457.472	145.704	404.324	589.646	146.81	214.438	41.1094
	220	2031.36	2746.52	33.4424	156.556	355.869	158.202	259.29	118.282
	221	1257.76	21.5704	176.74	258.481	558.522	138.121	367.617	10.6303
	222	1660.27	123.44	149.599	191.881	408.031	138.869	397.277	38.6895
	223	684.929	819.925	239.438	338.811	449.526	188.916	351.172	132.601
	224	3220.26	699.764	162.353	295.209	490.988	151.642	286.462	73.026
	225	1948.69	989.118	136.838	43.8255	500.463	179.462	212.502	226.181
	226	3578.07	1081.55	116.467	117.711	575.577	218.91	433.673	90.6059
	227	2834.14	225.52	84.7258	-27.4076	379.922	167.722	209.722	132.946
	228	1044.35	588.213	176.491	232.83	526.557	235.201	273.411	241.209
	229	2251.79	1162.7	145.677	197.9	445.263	112.742	448.44	156.096
	230	2625.98	2069.25	117.45	48.9233	604.008	249.907	237.923	199.774
	231	1786.65	568.306	227.317	268.824	512.133	202.413	382.385	164.726
	232	112.686	1601.46	200.916	194.843	428.955	165.081	293.345	225.719
	233	2406.84	2454.12	82.8104	174.906	445.138	136.4	345.882	151.519
	234	1221.22	747.754	146.508	128.477	553.207	246.933	259.02	106.621
	235	2237	878.52	113.068	83.7653	325.603	128.939	356.307	206.55
	236	2239.86	138.958	271.324	176.198	506.408	171.806	300.137	202.035
	237	1163.24	365.67	282.367	204.126	591.024	289.585	268.137	134.131
	238	286.344	605.004	180.815	199.879	444.569	123.607	226.37	241.547
	239	734.572	719.299	102.454	226.903	432.043	109.226	104.674	147.82
	240	2168.56	1200	102.297	102.936	366.924	86.8665	290.511	222.508
	241	947.261	482.451	152.697	202.904	519.263	193.074	220.326	133.775
	242	1045.21	689.633	127.692	408.237	537.663	185.028	307.995	60.1685
	243	1989.53	845.42	72.3532	304.562	480.752	197.929	162.842	102.564
	244	665.328	787.05	228.638	355.575	492.827	172.447	231.18	-11.9614
	245	1876.37	815.223	201.222	359.417	560.755	155.199	193.9	126.119
	246	2806.75	-100.271	116.804	193.51	272.997	106.059	303.18	181.689
	247	1346.42	124.727	139.606	244.936	367.521	187.631	255.223	153.286
	248	1597.9	1719.56	98.7443	382.36	427.032	136.058	349.521	111.827
	249	1950.9	873.923	70.4205	156.513	252.448	131.153	197.357	182.12
	250	1537.43	1055	146.735	489.004	532.103	195.928	298.734	254.633
	251	2078.75	1771.99	174.632	134.294	490.295	147.887	304.881	138.47
	252	2965.73	1792.1	172.261	134.656	456.671	158.968	330.812	170.187
	253	2244.25	777.844	130.633	120.35	347.527	151.144	274.017	87.8842
	254	1887.79	1377.06	258.033	266.338	608.794	226.664	194.238	166.679
	255	1669.62	1852.13	116.509	327.53	512.671	151.335	240.336	175.562
	256	1406.51	95.337	89.9915	116.786	321.661	182.754	320.616	222.88
	257	2190.42	976.808	150.886	293.757	440.016	206.375	209.039	105.283
	258	1900.05	1408.5	197.921	208.819	363.857	114.165	274.347	236.573
	259	1265.62	1281.68	99.842	356.486	542.557	256.798	227.982	157.05
	260	557.692	2124.7	114.478	463.406	571.954	234.863	186.167	158.291
	261	3156.9	1198.75	72.7444	205.349	524.908	209.08	305.888	123.466
	262	320.216	-1896.96	133.517	25.9094	425.475	115.179	359.166	308.371
	263	1131.72	940.17	314.375	458.361	469.375	114.292	159.859	161.647
	264	-279.872	36.439	225.189	251.452	523.942	201.473	313.555	110.452
	265	2215.55	3604.6	173.294	152.065	548.8	212.393	207.259	204.127
	266	2332.6	2382.92	63.7057	385.237	374.443	116.267	226.941	143.474
	267	1787.72	875.173	212.701	99.1732	407.546	209.945	353.064	-39.2707
	268	1987.31	448.335	178.54	438.594	481.986	195.308	394.466	80.464
	269	2256.29	993.981	150.999	142.107	384.752	133.872	201.155	264.945
	270	3078.44	1932.28	193.585	298.93	500.143	183.05	247.016	161.285
	271	1334.06	822.544	195.023	424.234	604.736	99.2914	179.874	207.005
	272	2676.75	600.609	144.954	348.008	485.82	212.141	300.104	114.07
	273	1274.58	997.395	92.2212	125.55	463.634	147.752	529.633	164.456
	274	1859.32	1073.61	169.339	290.829	533.644	200.73	303.407	92.5604
	275	2460.41	1117.22	97.7197	107.039	346.614	102.312	312.931	232.871
	276	1649.73	930.632	72.011	445.369	454.545	139.748	370.761	92.7244
	277	1549.13	932.722	175.284	401.804	563.494	133.749	110.194	30.7986
	278	1874.1	1892.11	86.6354	285.034	345.144	162.786	324.825	165.81
	279	1192.43	865.519	250.874	332.711	356.142	201.347	224.847	50.1969
	280	1178.46	320.805	194.201	268.766	443.271	232.742	165.643	282.988
	281	-579.859	748.77	152.923	186.395	392.681	145.393	338.903	221.67
	282	1831.3	2118.46	127.947	149.641	610.602	150.85	385.272	222.911
	283	853.552	1291.51	168.924	163.531	459.254	101.339	9.3567	57.0367
	284	2615.04	1520.06	311.025	117.814	337.458	120.09	172.223	13.3194
	285	3011.96	826.472	127.231	251.253	591.431	218.415	189.433	192.63
	286	1500.99	983.313	179.291	304.821	584.36	214.659	244.025	95.2739
	287	1054.56	866.348	132.572	323.614	397.824	86.9438	192.244	178.825
	288	1212.5	1352.38	225.027	138.692	433.634	152.024	273.533	204.344
	289	842.243	1295.1	18.0703	270.625	459.104	105.388	328.456	204.547
	290	1387.97	1132.43	244.801	185.489	503.623	184.881	354.885	133.373
	291	3520.54	500.3	215.07	168.852	661.299	164.214	226.145	168.5
	292	2127	1299.19	127.065	210.209	489.732	197.644	-1.202	133.94
	293	1436.79	34.724	259.357	351.071	621.917	216.385	344.85	137.613
	294	3186.57	427.932	104.759	430.767	459.854	207.527	375.197	73.5015
	295	1912.39	-42.6578	200.566	427.719	471.773	161.087	214.718	42.7436
	296	2712.61	1625.87	64.8344	293.256	387.411	131.915	258.918	304.147
	297	2592.99	1429.09	277.62	339.487	555.359	237.95	400.598	256.042
	298	3110.15	999.249	163.16	80.1041	494.924	197.617	210.305	145.535
	299	2218.23	1305.22	203.565	265.264	471.856	214.926	240.746	230.989
	300	1244.16	-720.615	169.114	434.153	276.038	88.0718	323.651	166.178
	301	2505.24	1556.12	189.483	200.808	467.618	176.314	214.245	139.427
	302	2359.48	587.504	120.676	101.443	308.755	117.921	132.798	198.628
	303	844.81	1700.94	105.337	205.413	444.255	91.5914	339.643	173.545
	304	435.466	1557.64	31.0657	387.791	545.558	133.81	180.548	207.963
	305	1656.69	-660.125	105.064	340.975	411.444	155.049	370.667	4.0824
	306	250.009	280.2	167.762	194.282	678.482	230.844	145.798	282.882
	307	2490.67	1354.97	209.687	205.332	548.429	201.196	227.025	146.026
	308	3202.45	1032.66	129.166	292.063	499.591	248.193	310.658	132.605
	309	2923.52	1056.28	204.806	329.288	517.435	195.833	280.329	218.747
	310	1808.74	118.316	134.338	141.917	484.529	149.056	299.418	170.013
	311	1475.1	957.015	174.088	172.59	451.91	206.688	365.512	274.2
	312	1658.68	1086.61	148.473	237.371	531.88	90.8711	274.522	280.533
	313	1724.3	711.868	108.534	297.333	519.189	207.196	270.519	115.245
	314	1761.2	1460.73	134.043	127.461	523.787	174.75	275.802	104.432
	315	2472.48	346.557	146.025	197.064	446.188	185.164	33.107	167.435
	316	2673.29	1209.22	110.637	245.21	507.005	159.58	344.354	183.186
	317	1311.05	281.989	140.927	263.615	549.209	183.876	315.368	168.036
	318	995.793	2079.83	103.58	296.909	380.601	176.446	298.098	271.493
	319	614.764	1269.1	81.763	75.4227	443.679	81.6859	173.206	164.668
	320	2608.72	896.192	190.369	54.1524	457.77	184.655	306.564	264.78
	321	4804.05	2337.93	155.633	165.742	387.745	117.14	373.858	96.449
	322	625.334	2425.94	76.8678	227.587	316.715	132.391	176.561	149.766
	323	2518.16	1203.68	47.1756	364.446	295.127	110.219	191.343	163.667
	324	1132.31	908.111	115.499	247.405	501.961	159.711	340.211	254.361
	325	2265.76	1844.77	151.335	57.7829	494.423	156.524	80.22	103.141
	326	3543.21	1579.25	127.953	-16.1557	480.413	148.981	180.493	158.345
	327	1275.32	336.484	169.082	112.032	692.525	261.43	172.852	116.459
	328	1584.39	867.479	408.142	79.8073	601.471	165.26	309.855	166.989
	329	3324.71	668.104	129.212	424.479	538.212	168.533	417.934	182.03
	330	1302.63	684.489	254.614	232.35	517.377	176.526	261.244	340.69
	331	1243.39	494.887	114.697	219.405	339.356	71.0424	204.141	266.354
	332	2797.61	1219.09	162.159	265.539	419.469	144.754	300.98	16.3494
	333	386.459	332.2	94.5269	281.026	344.741	115.908	197.745	62.8713
	334	416.015	946.91	312.705	100.11	616.583	306.394	361.029	163.015
	335	3743.13	-838.882	211.593	304.197	585.009	294.748	322.21	181.225
	336	1581.57	490.096	157.349	336.475	456.181	196.162	210.426	229.446
	337	2135.4	1064.95	147.647	315.246	531.19	200.79	214.881	196.247
	338	2227.59	2633.47	240.387	119.793	524.109	178.632	215.573	36.2641
	339	2083.05	1107.31	168.95	262.846	487.751	144.586	261.498	220.498
	340	1198.53	458.415	169.042	297.965	576.313	257.83	420.831	148.298
	341	2454.61	1751.99	137.939	166.745	418.066	174.534	345.356	147.254
	342	1443.39	1696.41	143.575	222.889	461.646	161.059	423.315	125.819
	343	2634.86	1215.68	117.415	153.695	457.218	176.875	224.199	192.487
	344	1082.26	1748.98	412.053	513.437	611.467	277.233	392.448	208.832
	345	1251	856.558	83.7775	148.283	393.518	198.083	309.286	56.5245
	346	3378	1155.79	135.065	428.889	471.892	239.262	237.182	223.396
	347	1695.24	-203.523	124.703	430.993	474.796	180.129	293.554	161.25
	348	1155.13	45.1824	370.829	408.234	446.113	170.588	358.835	185.102
	349	1492.5	1686.53	270.158	152.31	494.601	215.095	304.129	226.644
	350	4710.96	1695.83	62.4175	286.129	516.935	244.701	325.397	45.4051
	351	2632.83	2059.77	103.356	265.209	450.516	128.738	304.713	212.93
	352	4075.1	1718.39	205.973	252.698	517.813	184.189	242.922	276.341
	353	1811.19	2423.84	141.105	193.583	651.153	235.118	351.572	165.916
	354	1718.87	1381.17	171.776	30.3524	657.735	298.507	302.907	177.654
	355	1668.94	2128.79	218.808	228.049	574.47	184.096	285.208	90.7822
	356	1472.66	42.0822	188.684	411.766	550.498	260.916	360.894	37.1733
	357	1141.38	1044.29	188.124	212.288	572.368	183.61	196.308	199.85
	358	875.148	2087.57	173.668	228.987	526.229	188.83	413.755	217.964
	359	2713.7	1801.02	167.478	191.866	404.013	143.864	433.607	199.287
	360	2437.92	569.54	157.408	157.441	528.478	212.924	244.654	179.728
	361	1442.71	1233.92	164.889	245.148	477.886	259.848	160.601	191.387
	362	3074.98	678.029	91.447	269.457	393.285	139.691	159.598	146.462
	363	1653.51	434.808	182.863	375.38	578.796	153.286	170.034	183.085
	364	1879.62	1584.99	213.893	311.222	495.609	176.594	272.379	279.569
	365	3164.61	374.393	171.284	343.276	632.775	138.737	354.499	118.931
	366	793.084	1751.7	103.056	165.849	544.067	193.817	286.483	138.809
	367	2966.76	624.327	173.94	467.837	555.058	277.362	234.413	-34.5833
	368	2453.87	-45.2604	170.571	102.088	616.729	235.978	204.609	202.212
	369	2311.6	2262.28	144.183	364.097	614.238	151.005	297.721	51.6703
	370	2551.7	513.874	160.759	167.853	493.426	200.695	246.13	14.705
	371	2738.76	1543.41	185.248	273.902	415.463	171.07	287.294	102.464
	372	2268.12	2635.22	67.4783	246.551	380.368	181.343	250.986	242.186
	373	128.942	1534.17	184.365	279.436	381.288	126.963	78.0163	158.076
	374	3166.81	1096.9	183.509	255.142	590.394	231.049	164.113	173.669
	375	1634.27	1395.3	311.628	201.518	595.049	195.809	350.731	94.6102
	376	1970.59	-794.309	93.432	242.447	505.704	205.787	263.975	139.915
	377	1583.94	288.732	91.9805	361.772	325.344	177.848	239.204	18.9782
	378	3240.67	565.593	108.047	218.004	414.954	103.332	197.558	227.302
	379	701.907	3697.35	102.049	0.0208	471.213	143.029	157.566	282.995
	380	1703.72	-714.974	210.5	66.0905	547.394	181.578	253.629	134.534
	381	-73.2718	1049.06	195.545	222.603	646.984	232.013	334.424	76.51
	382	1890.44	1796.44	52.644	247.185	405.708	183.552	206.653	235.565
	383	-41.8955	441.391	170.084	373.389	546.312	145.846	299.273	151.422
	384	895.149	1145.92	98.6815	323.258	324.028	212.918	296.633	219.76
	385	1743.05	-196.173	230.028	268.735	516.655	193.866	315	166.375
	386	1922.32	1294.11	195.463	242.419	684.632	313.698	122.693	161.422
	387	643.876	1836.72	116.823	202.076	352.722	85.2653	361.28	75.418
	388	2025.09	-56.995	74.5777	217.374	507.447	112.945	299.825	92.0234
	389	2267.22	-682.576	33.5954	295.248	228.052	64.6842	233.753	157.743
	390	2490.84	901.857	146.206	391.667	573.825	188.51	415.938	172.516
	391	2636.28	-493.716	94.5502	-31.427	368.437	54.9144	132.895	202.272
	392	1927.7	2038.65	193.137	259.087	498.956	253.997	274.763	175.39
	393	2866.35	-1427.1	88.2023	218.484	265.873	108.886	233.226	106.22
	394	1175.82	852.794	135.804	275.349	519.753	164.163	477.7	121.814
	395	663.671	512.554	223.861	125.784	401.829	154.309	325.099	180.607
	396	3195.29	1343.03	83.9199	299.193	454.976	57.4198	192.776	145.89
	397	3497.39	2416.43	153.671	270.112	441.647	137.959	266.536	56.7076
	398	1332.43	1221.14	165.049	137.21	587.45	245.545	106.39	86.3682
	399	714.473	966.057	288.974	119.972	617.219	198.143	74.5701	91.1185
	400	1511.5	1274.82	126.663	389.527	525.61	113.736	264.017	217.846
	401	2518.32	188.475	201.035	280.841	514.696	225.962	268.721	15.5656
	402	2226.51	340.31	228.847	115.186	539.818	127.43	270.897	144.411
	403	845.641	876.909	253.914	188.702	714.793	200.028	149.505	216.18
	404	851.411	1170.36	126.2	247.401	379.59	218.182	281.48	183.897
	405	1525.84	1832.12	191.032	317.875	586.582	252.065	208.365	25.5954
	406	2373.47	2120.3	22.1979	314.771	258.338	13.2422	143.342	159.031
	407	627.298	166.434	226.082	396.177	485.3	258.284	197.246	87.4953
	408	2459.76	415.745	252.747	196.478	440.301	108.993	197.551	184.712
	409	2926.41	504.187	128.342	267.383	441.131	225.377	245.371	153.202
	410	-540.498	2321.36	180.238	231.624	489.462	210.032	181.877	173.63
	411	2483.77	16.8571	174.252	36.7578	564.636	176.637	195.773	215.196
	412	1268.99	1900.99	83.1342	140.701	342.222	77.8829	334.857	144.376
	413	2827.7	552.23	121.68	88.2954	565.231	220.361	387.945	128.374
	414	1392.19	973.461	154.559	310.344	561.278	178.482	212.291	67.1452
	415	2125.54	616.228	48.7158	280.298	447.119	95.7617	307.534	164.752
	416	2130.88	2672.47	36.5027	133.408	563.837	175.231	278.085	129.221
	417	1534.4	1549.37	130.519	196.166	431.253	133.756	414.074	228.93
	418	1140.66	-13.3347	80.6436	263.78	435.012	197.375	281.115	169.127
	419	669.761	2136.64	133.964	138.692	418.537	136.889	174.641	168.941
	420	3384.01	-203.015	223.148	273.13	555.471	224.392	275.996	252.89
	421	2207.66	3271.34	212.753	187.65	696.045	177.811	315.462	68.5129
	422	2667.55	248.492	217.054	356.216	545.046	184.55	284.647	143.213
	423	1672.1	3073.08	122.305	543.915	398.76	46.8626	388.58	113.463
	424	3920.78	1789.2	217.193	47.9523	679.108	245.131	233.984	54.9928
	425	3248.51	960.624	158.329	269.303	476.309	203.806	251.815	77.8662
	426	2793.11	666.324	244.566	181.653	659.848	189.429	231.986	194.175
	427	1185.1	839.797	206.373	122.851	448.868	113.024	309.387	45.6309
	428	1040.46	1266.17	157.67	354.188	507.211	169.503	269.899	-6.3594
	429	2342.41	2024.33	26.8816	250.397	282.114	151.869	302.526	137.84
	430	737.338	-188.391	191.467	98.1383	564.078	238.902	260.624	28.6656
	431	1666.03	810.208	126.031	378.629	572.01	225.017	146.072	31.761
	432	2930.36	1448.38	153.402	378.904	560.651	239.904	239.054	163.323
	433	2949.56	1209.95	44.5716	270.237	350.882	135.184	169.662	262.401
	434	2199.35	186.339	242.915	235.345	569.196	203.591	172.052	173.904
	435	2646.95	323.363	-9.0895	151.879	277.242	152.209	208.82	109.341
	436	808.779	681.276	188.783	142.791	432.189	107.541	306.829	227.651
	437	2245.21	-680.657	171.662	203.061	380.756	154.328	396.354	241.474
	438	2472.51	1919.37	121.81	143.972	432.114	161.926	331.294	139.472
	439	3722.22	1143.6	183.58	167.04	385.095	118.088	376.805	290.914
	440	3537.65	1367.75	144.535	170.477	403.147	303.753	347.717	118.671
	441	335.51	1083.46	145.061	362.998	302.193	138.258	149.411	104.384
	442	2792.22	170.322	156.666	267.372	481.795	215.317	465.754	140.498
	443	2692.88	1221.58	146.138	320.608	626.934	138.229	107.87	246.812
	444	2451.52	-238.056	119.588	168.008	289.151	177.084	229.514	-11.5024
	445	1803.62	-167.958	86.0602	275.352	419.984	161.434	92.5044	151.282
	446	87.9956	549.042	78.3208	219.59	336.152	128.626	291.826	97.7932
	447	800.688	2704.55	201.916	37.4058	493.136	150.897	276.48	58.7254
	448	1901.93	1383.88	112.353	389.096	581.149	220.449	295.802	230.002
	449	2087.17	958.147	146.749	271.691	440.295	132.645	115.654	141.87
	450	2289.66	1747.06	118.873	292.276	578.67	173.889	552.595	149.801
	451	1446.54	156.04	120.901	203.373	490.366	147.683	304.747	126.594
	452	2040.84	1682.8	111.998	532.032	480.572	175.73	384.458	28.4389
	453	1606.48	850.329	153.037	166.207	543.096	155.54	297.36	53.5255
	454	2727.65	-64.2579	210.855	36.1452	496.455	209.737	350.593	118.895
	455	2456.17	628.37	162.509	235.991	709.47	242.28	218.182	259.582
	456	341.731	1396.29	139.663	364.554	370.374	161.025	312.281	251.071
	457	612.884	286.104	225.927	286.858	396.082	211.617	217.094	125.829
	458	2487.11	2077.41	97.6532	150.982	596.4	207.428	184.825	47.6763
	459	1543.34	810.179	390.045	240.271	559.536	122.744	160.394	14.278
	460	937.183	1455.79	265.517	178.542	524.059	115.827	269.834	110.956
	461	1604.8	1015.54	102.903	235.227	466.693	102.251	250.418	286.838
	462	576.65	-226.609	185.687	63.6205	563.636	253.286	276.549	60.5593
	463	1348.39	1165.93	124.502	181.893	471.329	221.602	84.2023	241.642
	464	2085.83	1484.8	108.775	400.042	490.849	219.035	255.655	193.079
	465	1725.24	2217.38	89.2957	218.783	469.521	184.392	128.996	35.968
	466	864.076	1581.18	165.635	209.439	536.634	252.228	143.979	191.124
	467	2001.56	869.51	312.689	182.315	572.017	239.561	212.274	138.35
	468	502.772	1036.45	157.939	359.916	631.807	208.787	343.529	110.398
	469	1559.75	364.349	314.991	116.224	421.326	62.7202	218.953	274.58
	470	2694.24	1225.59	84.6234	166.268	340.444	118.547	313.967	196.094
	471	928.287	91.9775	108.386	514.352	496.594	115.918	296.941	-36.5527
	472	3390.05	855.662	97.4756	310.96	562.582	155.773	293.444	80.5189
	473	2230.14	2130.95	140.869	247.662	510.228	188.164	307.092	355.824
	474	2745.55	2986.18	174.962	352.347	469.613	214.708	266.178	64.6405
	475	1367.37	283.417	183.901	242.074	528.628	238.663	269.804	157.426
	476	1499.96	158.801	86.5419	373.239	352.999	127.85	345.988	152.964
	477	2257.79	-827.189	100.691	244.903	490.754	204.097	204.274	113.291
	478	1976.91	1084.9	145.609	226.048	401.919	156.395	360.41	58.257
	479	1835.76	976.752	168.353	181.445	527.415	157.257	124.283	115.295
	480	2579.83	1646.5	225.262	203.923	470.224	150.733	249.078	190.797
	481	2817.45	1238.13	242.837	462.355	572.258	198.247	316.883	248.706
	482	2824.55	-267.533	396.618	71.9551	564.242	220.153	480.482	295.532
	483	2016.59	1626.59	87.104	376.327	347.998	210.22	284.269	314.255
	484	76.0495	1599.53	184.567	177.353	631.306	229.426	184.528	32.9937
	485	1169.77	-297.523	35.8436	269.887	244.619	91.9043	274.082	217.529
	486	4331.24	1650.33	153.779	65.9995	402.906	142.422	413.606	180.191
	487	1207.81	1950.73	171.336	576.756	474.382	143.516	330.136	185.894
	488	3122.77	1483.2	190.204	330.521	563.07	189.269	312.81	226.145
	489	1849.66	1992.89	88.9199	189.832	645.015	174.53	478.315	185.703
	490	1925.77	647.788	177.429	122.035	696.925	187.599	203.621	104.91
	491	2244.63	529.703	377	77.3316	498.027	209.534	295.578	137.497
	492	3640.32	97.0149	216.62	191.93	653.985	171.063	277.426	113.657
	493	2489.5	729.737	245.506	359.619	531.265	171.284	251.844	147.077
	494	1390.23	712.293	166.424	387.993	405.048	165.059	395.079	-20.5168
	495	2739.36	1962.21	208.815	315.251	424.705	140.178	239.599	181.77
	496	2003.2	1036.07	157.75	392.173	533.547	224.72	319.955	236.178
	497	2294.67	159.13	181.659	459.052	461.378	154.314	230.86	120.501
	498	3171.97	1628.86	203.73	316.436	693.675	273.132	345.733	176.241
	499	1678.38	638.217	128.293	265.449	388.856	171.579	319.377	64.5013
	500	2196.95	1047.28	107.076	333.493	412.28	168.161	185.862	254.303
	501	1258.69	2546.16	196.161	281.25	392.103	128.816	255.572	60.7045
	502	2542.23	1410.47	180.298	213.328	568.147	237.577	325.194	67.5192
	503	3514.91	1419.76	130.354	246.317	483.233	128.803	172.35	96.8714
	504	3809.97	834.596	86.8752	295.89	363.062	219.552	199.515	242.822
	505	2228.45	1839.18	135.497	68.7559	450.555	198.319	314.041	199.406
	506	346.223	1543.52	89.2008	238.204	440.902	117.231	319.343	163.691
	507	1528.29	-193.792	58.1823	292.022	401.638	109.946	348.718	304.864
	508	2212.26	658.62	60.8084	177.344	177.41	96.5348	233.259	98.2539
	509	2486.73	-1326.78	161.058	387.73	693.275	238.71	368.844	133.57
	510	3314.93	440.957	122.155	436.469	498.129	167.128	218.059	126.018
	511	703.716	538.978	173.182	404.016	442.834	230.868	251.42	182.821
	512	1963.82	-643.938	128.22	133.056	540.022	195.076	253.093	167.12
	513	2948.51	1489.84	173.684	156.119	607.359	182.081	165.143	258.161
	514	2252.37	1825.49	204.537	204.017	607.529	145.01	132.837	70.119
	515	2356.9	5.9549	214.025	249.629	494.33	209.306	267.352	51.4187
	516	2430.82	1248.36	68.4364	272.505	516.199	140.904	384.569	165.923
	517	-50.6176	-174.352	231.675	311.856	403.754	157.098	117.942	111.817
	518	-119.648	1649.67	97.6286	418.861	394.057	183.619	276.371	121.836
	519	1056.82	1538.19	147.823	113	457.425	162.856	248.307	178.31
	520	-37.5286	1480.4	78.0641	361.648	461.889	143.097	295.559	206.934
	521	1639.69	1114.5	32.8944	141.755	310.563	119.801	178.901	185.291
	522	-61.4116	1420.93	87.3383	325.447	527.273	148.369	255.43	243.644
	523	4305.16	302.53	132.462	208.426	777.687	289.02	320.072	82.6269
	524	171.666	-945.015	175.089	212.363	751.72	224.157	162.206	208.275
	525	970.801	171.976	203.643	220.798	369.044	186.706	306.137	238.274
	526	1594.12	1313.28	132.189	303.914	372.338	95.0432	237.655	146.543
	527	1745.17	-651.668	152.924	191.397	415.157	63.8915	152.524	235.722
	528	2414.15	1879.59	100.277	219.295	372.596	134.364	298.038	226.491
	529	375.445	977.821	77.7353	261.798	343.558	136.845	228.744	145.81
	530	1221.01	1721.15	52.3233	156.624	287.46	158.422	263.245	174.157
	531	2979.98	1408.69	186.415	338.386	596.593	198.299	320.107	135.918
	532	549.408	1218.7	173.897	131.328	626.239	181.833	196.985	158.196
	533	1331.38	2058.11	220.845	181.645	379.158	182.903	366.233	187.732
	534	2849.16	401.068	122.799	238.343	524.616	211.628	455.636	227.977
	535	2516.79	868.772	146.728	226.012	580.792	183.849	326.731	247.712
	536	2456.35	982.74	172.507	-22.9901	492.441	191.225	225.233	146.402
	537	2504.74	1536.78	158.899	379.514	409.403	175.478	157.069	159.525
	538	433.979	-260.965	415.865	462.045	386.19	140.278	386.487	175.874
	539	2467.22	1634.07	280.274	451.95	516.555	192.279	231.302	187.714
	540	1068.72	-116.527	193.984	319.428	447.453	191.67	285.059	79.9299
	541	2557	341.395	82.0579	453.988	442.177	89.5468	177.954	128.984
	542	1856.41	666.589	178.645	405.052	457.848	227.837	184.523	274.143
	543	970.759	498.121	141.847	455.632	637.922	209.78	147.303	266.634
	544	1895.57	1460.3	187.596	153.248	557.394	179.185	65.6619	241.417
	545	639.049	545.393	141.822	340.482	630.214	258.206	302.81	167.963
	546	2335.31	3395.69	220.102	360.212	406.339	183.145	327.517	196.389
	547	1412.63	1177.4	150.631	362.066	547.685	145.446	308.675	24.3132
	548	2376.24	-9.7391	139.413	318.919	362.887	154.745	239.651	170.857
	549	1106	420.052	226.506	241.013	564.393	220.223	315.387	174.508
	550	56.4548	1494.27	121.393	301.56	403.813	187.209	252.907	147.698
	551	-41.1254	451.487	141.649	209.516	408.538	76.413	335.831	186.971
	552	1313.1	1050.93	188.68	356.298	461.651	117.008	349.558	200.216
	553	2178.54	627.602	118.737	181.49	430.627	229.574	227.152	163.962
	554	2833.79	-697.346	169.31	323.003	616.175	212.694	228.202	117.278
	555	1415.68	1370.8	139.488	160.065	354.375	144.323	191.383	223.561
	556	3254.02	2691.95	164.699	76.894	557.51	207.216	231.227	265.76
	557	1435.7	919.216	181.346	149.462	678.714	203.706	303.719	51.0904
	558	1232.04	-382.668	58.704	40.671	415.851	151.504	334.212	170.076
	559	3414.14	1727.06	131.861	266.412	452.419	128.393	247.35	224.379
	560	747.754	1865.36	142.146	220.768	565.073	134.572	224.552	71.3158
	561	521.807	1409.59	24.6394	282.896	413.573	200.19	182.102	160.24
	562	2000.65	1916.83	96.6452	138.917	406.758	174.917	339.377	173.945
	563	1646.89	2297.34	120.276	222.595	354.684	148.842	202.001	125.435
	564	2341.17	512.729	172.786	160.887	337.256	127.754	176.285	206.798
	565	3428.43	321.596	384.241	105.979	574.197	214.133	272.379	236.429
	566	3279.09	1181	149.533	46.8992	635.385	225.108	308.878	94.3899
	567	3098.61	2636.78	124.848	230.744	511.97	71.0423	287.289	111.952
	568	366.396	969.695	137.209	110.502	530.6	285.764	336.275	57.4024
	569	1506.09	1588.57	229.576	117.21	538.625	180.777	274.694	119.887
	570	2502.77	641.029	117.025	147.362	333.61	175.045	248.219	187.178
	571	2667.74	1657.12	134.658	94.4329	434.703	159.547	386.258	26.2772
	572	1336.06	1445.23	124.598	239.758	495.065	92.721	105.684	292.492
	573	3101.41	-114.23	253.183	186.054	584.624	266.846	433.099	349.525
	574	2776.85	-747.068	175.015	154.972	515.279	202.373	174.283	102.123
	575	785.369	-488.968	166.835	201.78	524.802	205.47	364.557	158.262
	576	2502.31	2615.45	184.638	446.203	519.224	226.107	171.291	114.671
	577	2127.24	778.038	331.245	150.913	671.289	263.006	173.477	219.153
	578	2238.91	2206	226.343	366.258	620.841	249.633	242.398	150.362
	579	3396.86	111.364	182.781	271.816	338.164	186.908	210.499	162.258
	580	1540.75	744.409	156.286	45.5936	626.677	287.471	230.152	151.685
	581	3498.2	666.382	257.609	117.874	460.506	158.393	274.328	235.3
	582	808.31	2553.24	213.775	297.911	478.325	172.811	335.422	180.811
	583	1266.09	-170.793	165.42	179.799	492.749	106.283	264.725	182.835
	584	1792.75	989.779	96.3873	207.412	618.997	223.435	316.854	162.728
	585	1719.17	1817.49	103.541	375.855	391.558	57.8697	171.957	129.508
	586	2491.83	1501.26	135.642	240.863	400.947	194.653	89.1101	180.488
	587	1960.09	-428.899	295.319	75.7805	638.021	307.634	217.033	174.753
	588	2109.46	542.911	189.712	313.628	526.859	169.9	175.71	165.225
	589	3323.51	1516.1	188.433	320.591	372.386	198.669	392.908	152.49
	590	3111.08	1635.59	174.199	104.231	502.838	192.565	196.226	45.0271
	591	923.822	1700.81	295.385	280.247	619.328	216.439	338.031	172.776
	592	-859.318	874.869	161.285	69.9031	478.193	188.869	233.292	194.061
	593	506.851	271.786	364.276	374.318	636.013	234.612	370.672	264.464
	594	2184.71	714.535	230.77	110.132	596.655	216.222	310.711	159.884
	595	1129.78	2649.73	172.687	153.645	467.177	95.5955	310.286	176.372
	596	1973.26	1675.11	215.544	255.549	405.541	172.435	234.921	109.823
	597	2768.21	1052.78	78.4947	243.029	275.301	77.3908	333.99	151.794
	598	1420.76	619.082	153.308	446.421	431.473	147.345	300.008	220.934
	599	1927.9	1990.99	90.2824	280.526	361.632	114.515	135.853	141.19
	600	3229.17	1281.94	193.103	99.2765	625.967	288.658	547.066	95.4547
	601	1628.73	673.692	60.1465	370.993	504.326	225.941	353.038	123.419
	602	533.426	2047.39	96.4971	238.985	535.618	175.623	365.91	71.9248
	603	744.994	1285.19	225.869	96.4642	619.923	217.271	209.876	282.728
	604	2145.1	3649.69	134.084	342.841	471.924	170.168	312.044	147.864
	605	1655.88	178.004	178.011	230.496	434.606	166.011	252.924	257.072
	606	134.042	9.6855	89.8035	95.0125	607.065	191.458	288.925	103.36
	607	3330.51	-382.569	150.594	378.106	594.362	197.078	236.94	81.2722
	608	1681	1608.6	135.735	245.872	409.764	104.98	340.185	148.26
	609	2631.56	1181.95	114.835	315.71	530.914	165.392	471.106	200.672
	610	1961.1	1840.72	134.884	364.436	393.32	99.0968	182.721	149.212
	611	2914.52	935.55	178.508	162.499	494.391	146.346	198.66	152.349
	612	2455.68	2012.2	77.1538	287.439	395.076	113.341	319.86	126.613
	613	2275.32	1556.46	115.444	286.827	328.206	82.3742	239.902	169.914
	614	3867.86	599.804	168.586	198.139	547.743	159.586	224.114	259.312
	615	2779.65	205.51	145.344	280.726	591.805	262.491	297.938	234.909
	616	1273.07	882.985	211.875	143.834	442.039	247.339	294.709	275.954
	617	1176.38	788.526	171.232	110.219	678.548	227.394	295.878	166.94
	618	1988.67	2164.45	157.029	122.882	517.659	170.079	377.032	257.606
	619	2479.69	2332.29	191.65	378.072	459.564	110.391	316.757	108.628
	620	196.14	437.399	151.628	112.76	427.283	141.292	385.812	173.647
	621	2279.87	1703.3	214.689	329.268	589.165	309.259	335.029	168.328
	622	705.156	947.669	148.337	360.228	562.895	220.778	287.852	189.366
	623	3264.54	476.272	225.821	155.18	484.782	133.105	204.762	77.7918
	624	-266.059	761.491	349.323	407.082	531.051	178.327	274.249	129.495
	625	1313.63	2178.94	156.126	289.847	452.859	169.02	84.6748	57.3414
	626	3554.64	557.114	250.326	246.218	631.122	244.678	174.545	96.2266
	627	2326.96	1943.76	105.858	189.504	450.882	137.329	316.199	255.112
	628	1466.15	1479.71	143.928	81.3612	400.211	131.597	307.055	180.361
	629	336.128	1692.77	243.438	277.255	657.635	259.871	276.901	217.377
	630	2072.88	1438.45	101.831	283.783	445.631	167.503	285.573	181.537
	631	2438.59	-34.9103	110.961	85.5189	698.176	262.007	182.532	56.0096
	632	1614.34	1997.68	223.066	52.6937	462.245	197.723	155.923	203.215
	633	939.283	1134.76	179.005	273.893	647.604	196.252	191.087	112.729
	634	1615.47	1660.13	138.923	205.328	353.704	119.749	493.545	243.286
	635	906.063	488.952	121.08	237.41	409.309	230.753	421.535	263.709
	636	1675.2	-985.796	212.929	214.317	433.405	191.783	327.735	203.834
	637	746.857	408.409	196.079	84.7766	444.485	175.566	273.405	192.469
	638	1806.36	-269.391	170.587	325.502	520.525	180.065	192.79	131.663
	639	2614.45	977.743	95.1688	254.107	444.147	146.213	266.633	120.945
	640	2195.95	1308.77	73.7267	387.021	506.86	121.905	171.117	331.176
	641	2530.49	757.563	119.698	412.944	325.195	96.7185	313.766	157.513
	642	1781.01	1593.1	121.743	158.333	384.918	161.925	233.858	203.458
	643	2404.91	185.614	152.187	158.3	505.25	163.574	269.096	123.709
	644	2392.55	1190.38	79.9006	131.708	475.85	145.947	247.961	180.996
	645	2446.53	1465.73	196.93	244.574	506.925	229.732	186.597	41.6702
	646	2672.09	464.913	239.169	158.066	567.897	205.982	207.059	211.697
	647	3355.17	1949.29	127.73	269.265	444.273	183.084	410.704	82.4117
	648	-54.6703	-248.007	82.0579	366.504	467.599	136.929	241.511	102.928
	649	1880.19	1031.51	228.23	280.046	463.998	188.153	154.881	165.803
	650	-240.435	1123.39	159.289	402.516	514.663	209.493	420.274	262.414
	651	1181.23	154.84	97.5002	177.076	537.838	158.358	196.261	91.0841
	652	1738.37	925.385	106.124	275.086	465.307	265.895	311.498	202.414
	653	27.8922	239.136	212.925	59.1396	581.161	141.145	376.857	85.681
	654	-10.1514	88.171	228.821	253.174	698.272	221.369	217.065	177.409
	655	2576.32	1198.92	228.793	404.386	551.395	225.157	173.704	170.023
	656	2661.57	1195.92	198.521	181.847	507.561	151.166	279.611	53.318
	657	1602.14	1329.7	191.272	266.753	497.31	165.815	218.946	224.525
	658	2454.31	977.355	324.041	253.614	495.468	174.126	205.589	198.643
	659	2990.32	842.514	146.278	146.837	395.868	79.0625	352.897	179.67
	660	735.087	1708.09	122.873	133.443	474.978	234.448	259.779	112.807
	661	-216.931	659.494	179.255	238.705	449.675	149.477	356.501	265.175
	662	1988.92	250.195	153.88	275.711	608.149	160.424	251.641	170.271
	663	1369.7	1760.98	300.497	100.849	388.424	234.769	144.693	137.474
	664	-681.713	2104.3	34.412	194.859	395.044	154.619	211.543	154.14
	665	627.8	2398.76	132.704	381.374	596.673	150.023	241.54	104.934
	666	3724.75	235.025	211.802	220.737	498.068	213.022	309.576	229.117
	667	2160.24	446.153	168.742	181.124	512.784	152.418	310.121	136.335
	668	1073.92	1706.44	166.19	368.541	557.307	195.942	374.24	84.8152
	669	1687.19	785.768	163.624	117.552	535.009	200.21	196.356	69.1195
	670	1235.17	1411.59	63.2909	214.206	517.633	138.139	230.017	76.1679
	671	3133.34	-166.241	99.2843	299.518	406.945	120.645	290.88	-4.0166
	672	2058.09	2346.91	89.8627	328.48	397.025	120.113	164.545	39.0214
	673	796.991	1669.94	335.42	281.135	538.801	194.785	229.159	145.442
	674	1927.57	62.0123	116.548	228.163	432.239	69.0116	180.366	280.565
	675	1919.4	279.115	138.818	156.489	545.349	188.091	539.829	194.547
	676	1141.12	1402.74	201.485	339.709	529.021	171.572	215.675	111.556
	677	2435.62	1201.83	180.766	360.016	451.063	175.745	237.25	107.225
	678	2109.67	1093.47	163.085	297.826	525.827	121.109	286.279	224.269
	679	721.826	892.511	161.041	147.668	642.464	195.276	227.36	124.49
	680	2136.98	507.454	66.1892	326.871	343.728	90.8414	346.311	79.9257
	681	619.633	1415.13	85.2839	324.466	398.756	112.618	261.771	131.496
	682	2163.35	1917.66	198.901	130.78	444.755	167.697	303.82	239.599
	683	2880.08	912.395	47.786	407.284	334.562	107.398	457.364	113.478
	684	2269.46	907.169	254.754	164.09	605.553	224.828	182.141	168.283
	685	2179.35	1296.76	176.274	395.62	504.493	300.144	301.889	167.922
	686	2450.37	1404.71	229.454	349.85	566.097	163.536	208.127	138.186
	687	1899.94	107.562	98.6852	185.223	326.855	113.749	249.225	232.908
	688	1792.97	2551.07	116.371	258.195	367.372	127.324	419.352	161.871
	689	59.736	660.517	291.62	355.361	540.994	137.557	204.238	80.5032
	690	3037.12	546.873	161.124	391.739	610.919	229.75	244.487	100.506
	691	652.844	816.766	150.572	341.508	415.854	170.731	202.671	131.324
	692	2505.88	416.771	143.399	157.135	635.946	205.084	246.582	166.731
	693	1063.69	553.423	130.123	447.264	668.488	194.181	291.289	216.363
	694	1564.97	821.268	88.0005	218.269	605.177	267.869	299.953	129.993
	695	1811.65	2322.09	120.396	261.794	563.077	217.953	318.189	153.677
	696	1392.28	1089.98	161.969	304.798	385.274	242.63	266.18	246.641
	697	1854.4	2320.42	124.575	55.8698	387.101	187.356	338.131	57.9843
	698	1131.7	1216.46	177.861	408.186	573.077	138.581	375.533	253.383
	699	2934.72	1175.19	124.754	159.173	443.304	187.048	408.215	233.613
	700	645.785	-395.563	143.365	116.676	407.197	128.004	317.137	204.796
	701	1560.79	1028.68	233.998	131.809	705.218	249.14	318.498	164.631
	702	3442.67	-268.75	124.984	284.288	549.885	221.526	188.063	232.264
	703	580.374	1651.71	211.481	377.423	595.452	155.157	276.566	133.858
	704	2475.89	208.048	97.8495	228.297	415.784	118.616	264.952	144.963
	705	2245.58	2180.13	340.829	227.861	546.674	238.832	293.277	135.973
	706	1585.89	352.63	231.307	286.158	610.193	282.157	302.87	185.587
	707	1337.61	2073.08	139.236	192.355	527.783	124.359	282.551	107.942
	708	1880.82	1963.85	117.075	239.654	387.946	186.645	110.116	200.572
	709	1912.74	-869.904	113.586	312.075	490.689	161.994	113.775	75.1561
	710	2655.25	538.255	227.011	308.698	670.28	313.666	361.543	220.935
	711	1844.97	-584.258	106.076	166.467	390.861	138.486	259.972	1.1204
	712	2189.97	442.156	146.313	436.797	298.935	87.9088	302.019	194.691
	713	1888.08	-316.67	166.912	164.94	564.543	172.167	215.402	239.466
	714	2408.56	1040.36	161.055	356.582	518.537	97.2372	221.983	83.2783
	715	3098.19	545.908	164.814	313.508	427.733	140.501	369.565	40.6707
	716	753.967	2518.74	129.918	191.441	502.041	126.061	198.012	141.262
	717	827.371	1958.99	194.43	270.442	676.468	278.85	170.253	90.6928
	718	2501.81	326.267	129.261	148.605	570.691	147.113	275.239	90.7454
	719	2524.87	922.303	237.294	138.288	487.771	225.315	198.934	155.128
	720	2886.92	1478.18	201.562	336.024	434.823	174.46	439.857	255.639
	721	3465.1	1595.78	240.808	354.899	634.628	216.67	217.79	176.059
	722	1666.14	290.766	170.515	455.385	407.746	181.985	185.518	179.171
	723	2991.85	2422.97	54.8882	162.279	315.848	48.8492	50.2516	147.145
	724	2146.45	2007.89	131.047	195.023	346.063	118.474	265.388	224.479
	725	1689.92	1592.87	109.751	563.223	624.116	225.906	314.659	194.288
	726	-216.124	1335.77	121.357	358.966	491.335	234.923	198.471	113.496
	727	2228.51	240.265	115.456	164.716	356.64	172.101	329.196	255.581
	728	1777.22	1231.58	141.471	107.582	474.643	195.275	271.591	39.4872
	729	655.699	414.861	162.982	157.86	438.944	127.7	235.039	210.523
	730	648.338	862.246	203.904	87.8428	290.126	100.246	307.69	44.0716
	731	2579.23	1204.1	294.474	70.8412	561.159	250.202	280.484	124.713
	732	1103.72	1195.19	181.482	260.933	502.975	152.124	318.206	169.913
	733	1026.11	972.65	240.451	362.907	641.653	137.685	248.108	149.182
	734	1070.73	1095.35	165.132	164.177	471.997	164.489	262.463	194.82
	735	2261.54	29.5371	205.787	238.938	576.904	267.027	305.969	89.9406
	736	2242.11	715.097	68.3086	265.318	366.18	58.0063	224.673	99.0713
	737	1001.14	642.199	80.7948	300.337	411.237	205.449	283.573	257.185
	738	2213.47	619.209	121.83	293.425	546.905	190.841	370.93	328.436
	739	2729.21	567.958	252.372	238.503	491.239	216.18	349.346	140.617
	740	2137.47	687.371	187.342	155.896	345.136	136.482	300.605	174.543
	741	853.046	900.21	388.882	336.493	542.343	223.945	261.412	176.132
	742	251.033	-562.04	205.869	158.044	453.431	165.227	214.025	79.9037
	743	933.384	2798.62	300.737	72.8409	455.836	175.107	174.772	193.135
	744	2153.87	731.472	136.887	65.7797	423.824	86.4233	259.004	113.034
	745	1882.27	-666.177	236.938	226.808	542.822	185.844	428.385	216.416
	746	1961.05	1495.99	124.296	272.249	307.424	108.033	333.844	154.286
	747	844.388	1392.28	125.197	289.852	493.003	152.145	411.667	248.576
	748	1535.17	1117.67	143.564	197.771	626.006	225.794	333.107	170.145
	749	3804.43	946.406	256.597	217.426	632.413	221.696	273.343	169.72
	750	1582.79	-121.483	305.715	203.853	543.376	159.945	254.593	117.888
	751	892.502	537.608	281.299	148.23	555.867	219.252	297.115	242.58
	752	2513.62	795.494	132.207	409.82	476.165	162.265	153.179	193.273
	753	1769.7	2683.34	150.517	251.187	553.382	214.202	467.62	194.648
	754	2763.25	247.783	121.591	509.34	390.293	121.651	490.433	189.999
	755	1978.74	1121.31	255.513	378.998	546.371	193.159	285.578	218.529
	756	2694.93	365.457	219.8	190.477	493.471	163.134	212.423	178.341
	757	1352.2	2521.76	241.321	185.617	500.241	189.955	258.166	263.589
	758	2071.79	3107.28	269.181	55.4433	556.935	216.695	341.476	236.964
	759	1994.93	477.174	183.419	245.411	419.635	97.6321	366.551	240.496
	760	64.2355	350.202	179.062	325.274	587.686	264.39	278.33	181.628
	761	1519.71	2547.19	136.076	224.574	346.727	99.2355	432.101	179.527
	762	3456.2	-178.557	145.363	106.258	572.58	107.77	308.005	25.2291
	763	4394.98	2019.05	85.6522	283.425	457.884	221.106	382.264	138.114
	764	845.291	1097.3	74.0253	298.374	367.375	115.47	509.156	152.56
	765	2305.8	1901.36	141.685	247.206	491.936	149.633	342.509	168.319
	766	958.993	569.769	195.737	325.281	467.76	191.248	252.655	175.038
	767	2656.03	1499.6	157.388	285.286	401.756	167.27	326.256	334.344
	768	3468.15	-155.594	254.225	110.301	673.492	159.892	183.682	97.1529
	769	1936.86	1360.35	284.085	354.969	562.668	267.793	277.362	139.403
	770	-57.2325	673.971	221.074	377.519	642.852	270.176	221.1	154.961
	771	2397.39	2361.1	242.094	254.416	495.758	150.331	308.598	154.384
	772	1684.8	-93.8526	213.132	84.0932	450.442	133.586	341.95	168.013
	773	2384.1	1200.89	47.1695	349.165	525.399	204.653	236.986	140.669
	774	1949.39	1031.38	114.947	323.306	413.922	183.401	311.195	165.206
	775	4330.54	1576.59	88.1389	65.4414	587.387	256.781	360.278	196.995
	776	1643.66	2621.14	356.398	478.37	618.547	275.834	262.598	186.067
	777	2049.04	920.82	78.8996	184.814	614.612	137.333	291.816	19.3115
	778	2239.69	2168.69	147.132	499.825	530.586	207.136	404.667	103.995
	779	1254.6	1248.96	74.8904	198.821	182.485	-20.6111	341.741	-28.7923
	780	1834.88	1693.56	145.331	224.57	517.95	284.533	338.759	61.5353
	781	1653.96	1584.91	169.677	59.0673	454.738	246.092	279.225	215.152
	782	1250.57	457.724	226.16	74.4158	454.78	202.389	440.454	261.98
	783	740.898	67.6342	219.271	296.044	405.429	156.515	320.028	114.224
	784	694.897	1562.12	340.48	202.227	655.59	244.426	308.387	199.625
	785	2326.92	402.778	97.7151	144.197	446.68	118.921	241.571	54.763
	786	2678.75	1078.95	213.53	160.982	436.781	152.586	247.823	215.968
	787	1108.62	778.765	81.3079	167.8	555.491	177.868	203.746	180.435
	788	2591.14	2066.48	179.392	297.608	351.318	157.521	259.385	126.587
	789	2709.48	1101.32	179.322	333.452	349.437	169.538	286.19	147.703
	790	1720.08	1421.73	124.866	245.098	555.045	95.0826	247.482	280.911
	791	1203.31	766.73	218.881	147.866	569.634	196.586	249.269	252.603
	792	1882.99	2809.11	96.8584	319.431	523.936	219.347	282.902	197.833
	793	3646.7	1455.78	133.304	360.435	513.55	142.803	237.736	156.836
	794	580.507	1553.5	162.939	230.845	576.891	218.605	144.829	134.726
	795	783.23	1086.32	163.076	300.616	588.83	193.974	348.451	235.329
	796	1261.51	839.804	110.249	296.865	436.007	241.746	273.957	96.9982
	797	2112.52	1691.47	208.897	203.407	544.927	197.547	211.22	79.3479
	798	1618.54	1870.05	100.444	225.361	407.7	177.726	214.408	143.531
	799	913.206	458.519	251.983	169.481	423.779	127.373	249.675	139.221
	800	330.168	1188.27	178.743	240.718	554.646	202.519	389.396	119.177
	801	3108.15	373.299	145.644	237.088	387.01	71.1647	128.796	190.939
	802	2306.44	245.139	200.671	108.41	473.415	208.165	186.882	88.2259
	803	-783.625	-709.611	78.8934	188.002	348.279	107.354	259.252	138.917
	804	1092.29	1833.46	66.8844	108.054	379.481	130.942	297.607	39.6903
	805	2256.14	1072.97	95.7132	321.422	347.13	129.117	289.247	110.147
	806	1376.35	387.689	121.547	72.9244	369.971	156.155	229.282	173.098
	807	725.79	1305.08	397.149	420.755	584.316	236.371	97.0462	212.828
	808	1544.74	791.173	154.87	131.983	353.656	171.62	235.558	44.0261
	809	970.308	970.229	182.217	82.5214	388.657	134.457	220.019	124.998
	810	2986.52	985.421	199.116	230.182	432.035	191.754	303.218	56.4149
	811	1589.85	553.105	259.981	85.559	650.413	186.116	358.119	135.451
	812	1193.82	314.169	178.727	272.63	524.548	208.019	221.77	185.716
	813	1591.48	680.903	99.2362	234.159	465.538	156.397	319.032	226.941
	814	1060.97	1056.14	193.451	387.101	453.736	94.0074	308.184	159.529
	815	2755.05	2754.25	214.504	134.625	543.699	200.87	299.702	266.385
	816	2262.07	848.708	129.421	310.263	627.747	216.918	414.668	187.117
	817	1045.93	-103.294	49.2585	302.202	462.238	153.193	204.986	83.547
	818	3583.61	1841.53	265.615	197.085	588.717	227.875	281.337	181.15
	819	2780.87	1148.26	171.75	350.05	557.081	142.873	214.733	60.679
	820	249.059	1626.48	183.388	418.589	519.932	246.764	231.166	42.5393
	821	1784.05	1243.34	138.14	138.901	420.222	225.711	387.779	117.215
	822	1871.03	1256	150.531	38.7176	544.335	176.321	238.361	149.902
	823	1092.44	3056.01	142.721	456.265	425.106	194.18	315.508	143.814
	824	1308.85	1679.65	106.479	220.315	339.07	59.5149	428.226	176.167
	825	1162.72	1316.49	177.702	419.467	449.843	156.078	227.538	188.693
	826	1825.46	425.705	151.775	292.77	411.588	187.323	355.632	162.364
	827	1848.75	2304.66	169.364	121.962	544.634	264.651	322.455	263.278
	828	3501.85	425.988	135.62	366.787	367.344	151.562	287.659	200.213
	829	-1557.23	2233.12	19.6576	278.187	347.361	139.115	310.144	236.73
	830	1041.03	1061.77	219.273	83.392	439.874	120.748	442.05	317.844
	831	1738.11	446.639	80.0865	250.152	469.328	191.03	325.247	159.798
	832	2816.4	1083.17	38.6851	159.002	276.292	108.861	219.411	199.154
	833	2354.38	715.344	-8.039	441.574	348.506	181.861	376.611	271.161
	834	1042.36	1128.65	85.65	460.139	444.208	151.143	300.163	172.192
	835	318.379	1336.84	225.878	128.849	692.057	237.136	184.35	128.532
	836	2658.15	448.88	155.844	464.29	587.866	200.319	220.138	91.2946
	837	1610.72	779.345	155.425	348.763	451.864	183.02	450.453	147.17
	838	1349.89	73.2016	112.504	272.805	294.981	222.739	184.363	126.423
	839	1365.89	1311.36	217.122	205.24	533.616	210.695	195.313	45.3524
	840	2179.38	1653.08	128.987	161.152	525.691	197.584	410.363	180.559
	841	3131.69	1022.18	273.817	190.567	469.464	192.409	156.199	99.4838
	842	-200.445	2931.39	50.8189	234.129	336.925	143.279	189.955	179.056
	843	-23.5021	1215.49	78.2403	122.461	414.035	34.4791	264.293	30.6127
	844	2939.54	362.775	252.587	600.024	589.079	204.181	215.364	222.031
	845	2729.52	833.275	170.386	230.579	472.432	150.639	415.176	429.402
	846	287.626	1258.45	226.446	234.864	508.481	131.609	306.533	173.766
	847	1053.41	625.243	163.029	79.1591	482.475	190.186	151.993	234.897
	848	1537.71	-147.657	160.586	275.204	452.231	182.87	211.493	126.345
	849	1188.79	-131.317	209.488	310.323	619.16	173.517	337.456	245.857
	850	1627.63	239.114	182.424	119.448	419.21	207.005	144.593	99.187
	851	1575.41	1860.19	473.808	274.757	667.604	241.271	240.078	145.907
	852	364.495	962.509	206.173	73.5148	669.558	265.748	277.977	99.4061
	853	1938.81	1472.46	322.995	75.2649	487.47	132.812	360.276	279.825
	854	1931.46	1089.17	123.91	390.926	455.222	196.012	201.66	108.554
	855	386.09	1032.28	122.938	410.202	395.015	121.269	291.617	77.4271
	856	1238.78	714.03	121.377	316.141	332.915	103.79	368.131	167.957
	857	4009.52	961.126	230.83	108.916	429.462	156.461	262.694	80.351
	858	1182.72	2223.28	118.198	297.822	460.214	216.301	337.963	243.636
	859	856.122	1418.78	303.067	188.552	621.614	251.33	201.873	47.3405
	860	2728.87	1608.03	60.0631	265.274	392.826	98.6213	178.183	209.683
	861	1975.14	-550.354	191.618	235.888	572.483	137.235	371.038	156.324
	862	1876.77	2859.28	110.678	280.956	601.036	257.878	304.551	108.695
	863	980.318	1595.03	153.052	421.904	431.441	81.6348	324.279	243.704
	864	1507.45	1362.38	180.263	447.758	470.053	192.105	115.708	132.258
	865	3356.85	1366.92	176.755	242.762	577.431	211.644	223.492	84.044
	866	997.853	455.683	201.281	285.875	359.809	188.212	369.581	271.242
	867	849.451	902.603	192.75	263.827	590.241	209.961	213.064	191.23
	868	2438.48	1118.21	180.467	345.009	504.396	119.148	380.451	133.186
	869	352.842	200	84.4666	320.319	441.623	169.36	393.907	181.819
	870	2401.01	1613.3	144.415	415.097	419.881	170.162	297.652	127.294
	871	1955.15	1482.51	131.814	269.62	518.399	160.654	188.531	130.913
	872	2165.4	2079.44	97.089	194.113	579.176	254.985	164.662	161.382
	873	1462.34	2708.34	153.843	285.321	534.925	156.547	299.637	232.014
	874	1242.57	747.999	154.72	90.4742	280.755	127.144	165.543	216.825
	875	2197.41	1605.72	184.083	154.426	714.142	260.907	412.068	103.104
	876	2969.15	827.082	127.916	75.9775	540.134	156.834	252.631	159.995
	877	2754.5	2481.05	195.582	170.798	680.973	275.683	188.303	171.751
	878	1316.06	682.922	48.265	136.298	219.962	18.1667	285.89	181.335
	879	1361.09	1466.75	84.3595	350.892	356.496	75.9864	335.259	260.71
	880	1251.17	2087.72	113.841	316.968	409.5	139.837	272.783	222.702
	881	2748.04	1258.2	176.593	267.156	503.417	212.8	178.4	194.746
	882	2270.5	-34.2604	241.519	288.206	516.693	173.018	299.767	212.423
	883	1616	825.243	82.6299	312.172	451.571	140.03	272.069	145.087
	884	2824.15	1331.76	133.474	336.399	438.318	195.521	311.305	163.964
	885	-27.6969	1522	186.442	286.531	407.847	82.0213	155.806	169.221
	886	3270.44	-1449.71	169.474	172.693	378.033	171.815	228.474	59.7762
	887	1870.3	2498.28	176.327	284.467	572.615	191.756	214.32	259.949
	888	1296.86	1849.53	88.9575	127.499	506.361	154.244	270.261	73.1504
	889	1143.23	834.327	342.118	145.633	592.681	226.572	206.874	234.528
	890	2545.57	190.352	148.139	396.272	466.297	253.04	204.097	162.348
	891	3327.5	-1282.3	199.338	106.084	403.051	177.158	137.153	220.219
	892	3074.73	625.624	94.0779	218.944	469.954	165.109	295.701	43.7531
	893	1991.54	1258.33	193.631	201.716	420.243	179.627	219.301	170.358
	894	1516.67	1267.08	163.953	117.428	357.501	65.3197	181.37	261.992
	895	370.666	-12.5477	119.351	202.349	470.694	173.159	295.39	128.732
	896	2325.27	529.371	157.647	141.382	513.433	82.2121	133.184	187.826
	897	1000.5	391.222	135.722	378.639	437.647	121.621	287.147	40.4898
	898	-19.8959	1977.47	95.8492	429.347	268.69	178.175	228.817	222.153
	899	551.112	984.95	125.529	197.296	459.89	187.979	375.589	62.1965
	900	4243.7	1734.78	111.199	168.533	521.762	109.162	334.086	102.481
	901	2212.71	1860.29	170.188	229.755	609.966	219.276	343.08	181.187
	902	2398.82	1043.39	330.238	406.146	503.577	197.997	316.711	203.87
	903	427.445	-98.8579	172.012	206.226	511.777	143.418	267.428	196.644
	904	1283.09	665.991	45.7097	266.401	435.032	100.105	192.735	90.3413
	905	2467.8	755.517	206.385	108.09	600.578	268.145	328.32	71.612
	906	2928.27	1308.45	110.826	385.599	398.011	142.352	179.55	188.647
	907	1470.86	730.409	239.438	222.55	615.802	229.47	371.354	104.439
	908	1945.98	72.8721	120.851	243.574	404.102	247.673	220.542	268.931
	909	1321.73	436.394	47.8072	302.357	356.101	140.849	432.356	122.208
	910	1588.53	1683.71	215.214	153.436	641.155	273.87	104.02	219.565
	911	2588.5	1190.65	142.88	281.45	541.757	157.737	297.583	39.6189
	912	1293.77	109.334	427.967	298.075	631.255	246.503	147.601	105.894
	913	1733.78	932.097	240.085	210.108	483.989	176.508	311.598	66.41
	914	692.978	1055.29	150.069	421.524	666.217	211.031	200.151	174.921
	915	1715	254.535	234.633	357.062	586.088	242.085	226.804	38.0871
	916	1811.5	1210.17	101.861	271.18	417.518	190.573	232.783	127.964
	917	2094.13	1659.94	95.0018	27.8461	286.528	68.3389	281.019	62.5181
	918	456.868	840.111	192.786	92.6999	522.331	133.826	218.034	194.869
	919	2370.18	-103.462	63.2252	275.853	578.92	133.071	458.125	105.305
	920	2635.11	990.854	182.517	305.331	411.178	161.239	357.767	199.231
	921	630.668	647.769	79.8387	219.657	461.277	175.459	266.361	120.505
	922	2078.97	803.056	120.99	196.422	477.084	97.2056	332.692	100.569
	923	2746.42	867.338	81.463	527.395	447.526	160.227	198.186	143.819
	924	-159.415	1508.5	233.206	171.953	582.556	310.09	273.097	170.362
	925	1268.2	1023.34	121.956	158.756	381.966	207.855	266.082	181.302
	926	1563.39	1234.11	87.9021	179.237	442.191	230.707	322.289	269.186
	927	1450.98	752.48	82.651	581.632	360.73	65.6858	441.323	238.355
	928	1454.92	-189.207	102.68	276.37	368.786	142.277	147.599	253.275
	929	2604.73	2418.64	85.8153	72.6844	317.009	140.612	288.721	-26.3417
	930	1222.04	1032.99	79.4387	165.955	469.599	106.132	161.761	16.7763
	931	1190.24	1435.58	337.002	198.825	616.799	278.437	416.956	199.73
	932	2162.32	71.111	148.282	198.876	506.132	98.4594	387.799	264.308
	933	496.163	1353.55	187.974	353.118	597.116	206.165	203.398	170.073
	934	788.324	167.492	130.095	325.818	581.858	153.776	196.364	78.4215
	935	469.962	1263.83	130.919	124.148	321.977	64.6521	238.303	156.177
	936	1899.84	791.313	160.279	246.817	587.078	202.402	316.423	130.387
	937	1686.87	387.491	121.501	335.278	590.491	189.337	335.623	322.053
	938	334.017	777.68	159.38	342.764	429.937	190.286	240.202	118.534
	939	2152.02	41.5405	90.6241	365.642	507.296	186.795	218.446	206.872
	940	2400.53	1053.69	151.299	294.276	519.371	215.089	263.703	136.562
	941	1027.33	2039.01	174.462	297.862	524.651	157.248	347.258	175.896
	942	1543.6	901.872	215.039	242.438	379.074	178.506	243.695	157.634
	943	97.6554	2190.81	363.262	353.64	607.99	168.269	261.165	207.508
	944	1326.58	1288.2	241.268	345.407	437.502	172.571	135.328	92.793
	945	2412.42	1246.67	102.254	284.316	511.791	166.59	137.074	298.705
	946	1770.95	2483.73	126.977	260.724	367.498	105.233	207.004	224.04
	947	2276.09	909.07	254.57	46.6327	435.687	172.467	310.806	188.874
	948	2042.69	602.841	110.447	148.626	405.053	228.04	192.354	108.124
	949	3338.81	388.183	140.066	147.559	508.803	137.801	275.727	135.119
	950	991.924	1869.4	143.591	335.626	448.674	196.066	355.44	143.854
	951	1031.14	1207.82	281.578	16.8093	681.678	225.935	394.922	127.665
	952	1625.88	860.12	184.951	401.06	592.928	143.158	281.719	168.736
	953	3184.1	2985.83	96.4627	248.91	530.019	191.79	269.4	116.373
	954	2788.82	1387.89	204.675	408.654	533.725	207.637	299.992	117.773
	955	1463.56	965.191	166.151	406.329	541.744	290.188	448.884	192.757
	956	578.255	861.541	96.9396	306.524	387.834	203.066	319.154	48.651
	957	811.485	75.9943	210.838	343.183	607.017	218.243	359.171	54.0691
	958	3578.55	805.065	293.123	233.887	469.02	171.735	349.758	114.242
	959	1591.34	160.254	332.672	376.896	442.032	175.924	284.79	178.172
	960	2572.86	1790.54	86.9566	215.813	471.11	227.93	248.925	259.174
	961	3847.37	595.279	171.316	137.837	682.253	203.465	159.258	177.796
	962	936.528	760.077	69.9682	342.933	282.883	87.5598	201.025	77.5704
	963	536.879	180.3	126.082	323.254	624.379	215.921	275.317	152.9
	964	1515.58	3221.82	198.072	229.949	411.181	185.297	-20.0939	78.4991
	965	1399.82	1381.5	93.9585	378.802	351.834	170.834	241.425	199.876
	966	3157.11	439.081	291.503	249.266	403.318	164.514	341.065	308.112
	967	2606.48	1145.48	142.284	297.492	460.838	183.353	326.911	29.0517
	968	2339.39	2187.03	154.083	137.293	510.786	144.798	269.531	146.167
	969	1474.69	461.609	193.322	333.233	692.416	261.789	139.929	202.971
	970	2020.23	1217.2	139.496	292.295	213.722	108.138	439.083	144.6
	971	1073.69	3170.1	151.521	386.174	381.529	136.122	418.052	259.413
	972	2917.75	3323.38	175.169	299.135	494.117	209.847	400.043	131.014
	973	2633.72	654.871	124.04	208.579	299.015	133.256	390.27	132.898
	974	2123.97	1470.29	300.074	30.4626	549.152	193.181	304.58	170.966
	975	1678.36	211.91	139.163	317.901	391.895	207.036	204.004	100.528
	976	1970.62	852.983	170.199	249.347	430.978	155.494	267.729	196.591
	977	2466.74	1485.34	121.716	126.942	527.555	150.493	298.587	64.4976
	978	1944.04	584.29	125.841	366.369	579.256	247.278	260.858	104.367
	979	-294.636	25.7476	8.5018	459.949	262.613	73.5405	221.482	197.779
	980	2724.51	1032.12	68.3648	146.931	538.336	148.831	270.66	239.279
	981	1877.3	1296.83	175.074	336.24	431.321	177.234	186.594	149.73
	982	829.355	797.952	172.174	230.965	544.614	203.273	240.133	197.35
	983	920.216	-39.2242	124.97	159.547	475.43	202.675	451.175	94.7233
	984	2620.78	1269.56	287.749	378.335	513.318	240.769	105.113	89.991
	985	1144.43	2443.49	138.819	187.691	500.046	116.76	268.38	151.795
	986	684.133	1574.27	102.978	292.113	491.989	168.293	237.411	148.063
	987	2864.53	602.132	154.444	163.378	443.443	135.677	308.219	183.696
	988	3295.7	1426.05	187.644	243.137	422.384	188.876	400.758	302.505
	989	1229.85	512.309	128.373	315.594	420.588	74.4736	302.359	199.747
	990	974.549	1843.47	117.135	174.669	445.516	160.98	165.877	35.0119
	991	1345.14	1464.69	283.009	250.328	584.62	136.169	341.939	245.634
	992	3232.92	475.07	95.659	147.606	620.36	168.047	243.252	134.794
	993	1088.05	665.676	56.0472	375.375	450.031	125.393	261.552	218.824
	994	1120.55	1595.58	98.458	276.339	376.362	143.561	238.538	76.5031
	995	1484.9	1507.38	218.155	143.951	469.163	221.694	190.118	140.02
	996	2006.72	865.641	53.8004	224.356	526.659	154.618	240.474	239.299
	997	2181.7	-739.438	47.8144	108.119	488.428	108.927	248.011	215.429
	998	2129.51	1489.64	104.664	305.762	502.817	217.414	227.195	198.879
	999	558.543	534.883	169.952	248.989	541.949	178.168	406.553	74.0651
	1000	1307.32	1749.58	41.4486	212.316	299.954	142.538	284.076	80.9501
		1785.85	1039.74	159.635	247.548	486.722	174.137	271.079	154.258

[truncated: 2 more sheets: Histogram, Histogram bananas]
